# Supplementary material for: Massively Parallel Sequencing and Analysis of the Necator americanus Transcriptome
Source: PLoS Negl Trop Dis. 2010 May 11;4(5):e684. doi: 10.1371/journal.pntd.0000684 (PMC2867931; doi:10.1371/journal.pntd.0000684)
Supplement: Table S1 — InterPro domains identified in the peptides predicted for Necator americanus and Ancylostoma caninum. (0.39 MB XLS) [file pntd.0000684.s001.xls]

## Sheet: N. americanus
InterProscan description (Necator americanus)	No. of ESTs
Proteinase inhibitor I2, Kunitz metazoa	180
NAD(P)-binding domain	114
Transthyretin-like	97
Galectin, carbohydrate recognition domain	95
SCP-like extracellular	94
RNA recognition motif, RNP-1	83
EF-HAND 2	70
WD40 repeat	68
Allergen V5/Tpx-1 related	64
Zinc finger, C2H2-type	64
Aldo/keto reductase	60
Protein kinase-like	60
Src homology-3 domain	57
Actin/actin-like	56
WD40 repeat, subgroup	56
WD40 repeat 2	54
Peptidyl-prolyl cis-trans isomerase, cyclophilin-type	52
WD40 repeat-like	52
Short-chain dehydrogenase/reductase SDR	51
EF-HAND 1	50
Protease inhibitor I4, serpin	50
Metridin-like ShK toxin	47
Peptidase aspartic, catalytic	47
WD40/YVTN repeat-like	45
Histone-fold	44
Mitochondrial substrate/solute carrier	43
Nucleotide-binding, alpha-beta plait	43
Peptidase A1	43
Peptidase C1A, papain C-terminal	43
Heat shock protein Hsp20	41
Thioredoxin-like fold	41
Calcium-binding EF-hand	40
Thioredoxin fold	40
WD40 repeat, region	40
Chaperonin Cpn60/TCP-1	39
Cytochrome P450	39
Peptidyl-prolyl cis-trans isomerase, FKBP-type	39
Ankyrin	38
Protein kinase, core	38
Annexin repeat	37
Ubiquitin-conjugating enzyme, E2	37
EF-Hand type	36
Peptidase, cysteine peptidase active site	36
Tetratricopeptide repeat	36
Mitochondrial substrate carrier	35
Protein-tyrosine phosphatase, receptor/non-receptor type	35
Major sperm protein	33
Serine/threonine protein kinase-related	33
PapD-like	32
UDP-glucuronosyl/UDP-glucosyltransferase	32
Zinc finger, LIM-type	32
Aldehyde dehydrogenase	31
Glutathione S-transferase, C-terminal-like	31
Calponin-like actin-binding	30
EF hand	30
Peptidase C1A, papain	30
EGF-like region, conserved site	29
Ras	29
Concanavalin A-like lectin/glucanase	28
C-type lectin	28
SH2 motif	28
ABC transporter-like	27
Concanavalin A-like lectin/glucanase, subgroup	27
Pyridoxal phosphate-dependent transferase, major region	27
HECT	26
Major intrinsic protein	26
DNA/RNA helicase, C-terminal	25
Glutathione peroxidase	25
Heat shock protein DnaJ, N-terminal	25
Target SNARE coiled-coil region	25
Ubiquitin-conjugating enzyme/RWD-like	25
Acyl-CoA N-acyltransferase	24
Peptidase M24, structural domain	24
Ribosomal protein L5	24
Uncharacterised kinase D1044.1	24
Calponin repeat	23
ARF/SAR superfamily	22
Basic-leucine zipper (bZIP) transcription factor	21
FMRFamide-related peptide	21
Globin, subset	21
HEAT	21
HSP20-like chaperone	21
Nucleic acid-binding, OB-fold	21
Tyrosine protein kinase	21
WD40 repeat, conserved site	21
Zinc finger, C2H2-like	21
Acyl-CoA-binding protein, ACBP	20
Adenylyl cyclase class-3/4/guanylyl cyclase	20
ATP:guanido phosphotransferase	20
ATPase, AAA-type, core	20
Cytochrome bd ubiquinol oxidase, 14 kDa subunit	20
Heat shock protein Hsp90	20
Major facilitator superfamily, general substrate transporter	20
Peptidase C19, ubiquitin carboxyl-terminal hydrolase 2	20
Ras small GTPase, Rab type	20
Ribosomal protein L11	20
Superoxide dismutase, copper/zinc binding	20
Tetratricopeptide region	20
Tetratricopeptide-like helical	20
Aminotransferase class-III	19
ATPase, F0/V0 complex, subunit C	19
High mobility group, HMG1/HMG2	19
Kelch repeat type 1	19
Nucleic acid-binding, OB-fold-like	19
Rhodanese-like	19
Thiolase	19
Tubulin/FtsZ, 2-layer sandwich domain	19
ABC transporter, conserved site	18
Apyrase	18
GCN5-related N-acetyltransferase	18
Lactate dehydrogenase/glycoside hydrolase, family 4, C-terminal	18
Mob1/phocein	18
Molecular chaperone, heat shock protein, Hsp40, DnaJ	18
Peptidase C1A, cathepsin B	18
Ras small GTPase, Ras type	18
Zinc finger, RING-type	18
Adenylate kinase	17
Armadillo-type fold	17
Collagen triple helix repeat	17
GNS1/SUR4 membrane protein	17
Histone H3	17
Nuclear hormone receptor, ligand-binding	17
Nucleoside diphosphate kinase, core	17
Pyridoxal phosphate-dependent enzyme, beta subunit	17
Tubulin	17
Ubiquitin	17
Zinc finger, CCCH-type	17
Zinc finger, CCHC-type	17
BTB/POZ fold	16
Cyclophilin-like	16
Protease inhibitor I8, cysteine-rich trypsin inhibitor-like	16
Thrombospondin, type 1 repeat	16
Ubiquitin-associated/translation elongation factor EF1B, N-terminal, eukaryote	16
Amidase signature enzyme	15
Annexin	15
Anticodon-binding	15
Carbonic anhydrase, alpha-class, catalytic domain	15
Carboxylesterase, type B	15
C-type lectin fold	15
GRIP	15
Histone core	15
Immunoglobulin E-set	15
Isocitrate/isopropylmalate dehydrogenase	15
PDZ/DHR/GLGF	15
Peptidase, trypsin-like serine and cysteine	15
Proteasome, subunit alpha/beta	15
Pyridoxal phosphate-dependent transferase, major region, subdomain 2	15
Ras small GTPase, Rho type	15
Ribosomal protein L35Ae	15
Ribosomal protein S10	15
Ribosomal protein S11	15
Serine/threonine-specific protein phosphatase and bis(5-nucleosyl)-tetraphosphatase	15
Aldehyde/histidinol dehydrogenase	14
Cellular retinaldehyde-binding/triple function, C-terminal	14
Cytochrome b5	14
Endoplasmic reticulum, targeting sequence	14
Filamin/ABP280 repeat-like	14
Ribosomal protein S7	14
Rieske [2Fe-2S] iron-sulphur domain	14
Tubulin/FtsZ, C-terminal	14
von Willebrand factor, type D	14
Winged helix repressor DNA-binding	14
Actin-binding, cofilin/tropomyosin type	13
ATPase, F1/V1/A1 complex, alpha/beta subunit, C-terminal	13
Dual-specific/protein-tyrosine phosphatase, conserved region	13
Globin	13
Glutathione S-transferase, N-terminal	13
Glycoside hydrolase, catalytic core	13
Peptidase M13, neprilysin	13
Proteasome component region PCI	13
Pyridoxal phosphate-dependent transferase, major region, subdomain 1	13
Ribosomal protein L13	13
SMAD domain, Dwarfin-type	13
Snf7	13
Translation elongation factor EFG/EF2, C-terminal	13
Tubulin/FtsZ, GTPase domain	13
Ubiquitin supergroup	13
WW/Rsp5/WWP	13
Aldolase-type TIM barrel	12
ATPase, AAA+ type, core	12
Barrier to autointegration factor, BAF	12
C2 calcium-dependent membrane targeting	12
Cytochrome c oxidase, subunit VIb	12
Eukaryotic translation initiation factor 4E (eIF-4E)	12
Globin-like	12
Glutaredoxin	12
Glutathione S-transferase/chloride channel, C-terminal	12
Histone H2A	12
Innexin	12
Macrophage migration inhibitory factor	12
Nematode fatty acid retinoid binding	12
Neurotransmitter-gated ion-channel	12
Peptidase M1, membrane alanine aminopeptidase	12
Peptidase M12A, astacin	12
Phosphatidylethanolamine-binding protein PEBP	12
Proteinase inhibitor I25, cystatin	12
Ribosomal protein L29	12
RNA-processing protein, HAT helix	12
Sulphate transporter/antisigma-factor antagonist STAS	12
TonB box, conserved site	12
Ubiquitin interacting motif	12
ATP-binding region, ATPase-like	11
Cation efflux protein	11
C-type lectin-like	11
Cytochrome c oxidase, subunit VIa	11
Cytosolic fatty-acid binding	11
Glycoside hydrolase, family 31	11
Immunoglobulin-like fold	11
Inosine/uridine-preferring nucleoside hydrolase	11
IQ calmodulin-binding region	11
Kelch related	11
Lactate/malate dehydrogenase	11
Nuclear hormone receptor, ligand-binding, core	11
Peptidase C2, calpain	11
Protein phosphatase 2C-related	11
Ribosomal protein L1	11
Ribosomal protein L44e	11
Sec1-like protein	11
TB2/DP1 and HVA22 related protein	11
Acireductone dioxygenase, ARD	10
AGC-kinase, C-terminal	10
Aldo/keto reductase, conserved site	10
Allergen V5/Tpx-1 related, conserved site	10
BolA-like protein	10
Bromodomain	10
C2 calcium/lipid-binding region, CaLB	10
Calponin-homology	10
Ctr copper transporter	10
D111/G-patch	10
Fructose-1,6-bisphosphatase	10
Haem peroxidase, animal	10
Histone H2B	10
Intermediate filament protein	10
Lipase, class 3	10
Lipid-binding START	10
Neurotransmitter-gated ion-channel transmembrane region	10
Peptidase M13, neprilysin, C-terminal	10
Peptidase S1 and S6, chymotrypsin/Hap	10
Phosphatidylinositol 3- and 4-kinase, catalytic	10
Ribosomal protein L14b/L23e	10
Ribosomal protein L2	10
Ribosomal protein L31e	10
Ribosomal protein S18	10
RNA polymerase, subunit H/Rpb5 C-terminal	10
S-adenosylmethionine synthetase	10
Saposin-like	10
Sterile alpha motif SAM	10
Tetratricopeptide TPR-1	10
Translation elongation and initiation factors/Ribosomal, beta-barrel	10
Translation elongation factor EF1A/initiation factor IF2gamma, C-terminal	10
Translation initiation factor SUI1	10
Ubiquitin-associated/translation elongation factor EF1B, N-terminal	10
UBX	10
Zinc finger, C3HC4 RING-type	10
Acyl carrier protein-like	9
ATPase, AAA-type, conserved site	9
Bacterial transferase hexapeptide repeat	9
Basic leucine zipper	9
BRCT	9
Chromo domain	9
Clathrin adaptor, mu subunit, C-terminal	9
Cytochrome c oxidase subunit IV	9
EGF-like, laminin	9
Erv1/Alr	9
Homeobox	9
Intermediate filament, C-terminal	9
Peptidase C12, ubiquitin carboxyl-terminal hydrolase 1	9
Profilin/allergen	9
Protease inhibitor I8, cysteine-rich trypsin inhibitor-like subgroup	9
Ribosomal protein L32e	9
Ribosomal protein L6, alpha-beta domain	9
Ribosomal protein L7Ae/L30e/S12e/Gadd45	9
Ribosomal protein S12/S23	9
RmlC-like jelly roll fold	9
Succinyl-CoA synthetase-like	9
Translation elongation factor EFTu/EF1A, C-terminal	9
Transthyretin/hydroxyisourate hydrolase	9
6-phosphogluconate dehydrogenase, C-terminal-like	8
Aldehyde dehydrogenase, C-terminal	8
AMP-dependent synthetase and ligase	8
Arfaptin-like	8
ARP2/3 complex, p21-Arc subunit	8
Basic helix-loop-helix dimerisation region bHLH	8
Biotin/lipoyl attachment	8
Calycin	8
Calycin-like	8
Cyclic nucleotide-binding	8
Cytochrome c oxidase, subunit Va	8
Cytochrome c, monohaem	8
eIF4-gamma/eIF5/eIF2-epsilon	8
Frataxin-like	8
Glutamine synthetase/guanido kinase, catalytic region	8
Glutathione S-transferase, C-terminal	8
Glycoside hydrolase, family 37	8
Heat shock protein Hsp70	8
I/LWEQ	8
Like-Sm ribonucleoprotein, core	8
Na+ channel, amiloride-sensitive	8
Peptidase S28	8
Phospholipid/glycerol acyltransferase	8
Protein kinase C-like, phorbol ester/diacylglycerol binding	8
Protein-tyrosine phosphatase, active site	8
Protein-tyrosine phosphatase, catalytic	8
Protein-tyrosine phosphatase, low molecular weight	8
RabGAP/TBC	8
Ribosomal protein L15e	8
Ribosomal protein S17	8
Ribosomal protein S8	8
Saposin B	8
Serine/threonine protein kinase	8
SKP1 component, dimerisation	8
Transcriptional coactivator/pterin dehydratase	8
Translation elongation factor EF1B, beta and delta chains, guanine nucleotide exchange	8
Translocon-associated beta	8
Tricarboxylate/iron carrier	8
von Willebrand factor, type A	8
Zinc finger, AN1-type	8
Zinc finger, TFIIS-type	8
14-3-3 protein	7
Aminotransferase, class I and II	7
Armadillo-like helical	7
ATPase, F1 complex, delta/epsilon subunit	7
ATPase, F1/V1/A1 complex, alpha/beta subunit, nucleotide-binding domain, active site	7
Casein kinase II, regulatory subunit	7
Dephospho-CoA kinase	7
Elongation factor G, III and V	7
FERM central domain	7
Fibrinogen, alpha/beta/gamma chain, C-terminal globular	7
General substrate transporter	7
Glyceraldehyde 3-phosphate dehydrogenase	7
Glycogen synthase	7
Guanine nucleotide binding protein (G-protein), alpha subunit	7
High mobility group, superfamily	7
Histidine acid phosphatase	7
HSP40/DnaJ peptide-binding	7
Immunoglobulin-like	7
Initiation factor 2B related	7
Inositol monophosphatase	7
Like-Sm ribonucleoprotein-related, core	7
Marvel	7
Nitrilase/cyanide hydratase and apolipoprotein N-acyltransferase	7
Organic anion transporter polypeptide OATP	7
Patched	7
Peptidase M, neutral zinc metallopeptidases, zinc-binding site	7
Phox-like	7
Poly(ADP-ribose) polymerase, catalytic region	7
Polynucleotidyl transferase, ribonuclease H fold	7
Prenyltransferase/squalene oxidase	7
Protein-L-isoaspartate(D-aspartate) O-methyltransferase	7
Ribosomal protein L22/L17	7
Ribosomal protein L24e	7
Ribosomal protein S5 domain 2-type fold	7
Rossmann-like alpha/beta/alpha sandwich fold	7
SET	7
SKP1 component	7
Sterol-binding	7
Sterol-binding-like	7
Superoxide dismutase, copper/zinc, binding site	7
TEA/ATTS	7
Thiolase-like	7
Thioredoxin domain	7
Thioredoxin-like	7
Translation protein SH3-like	7
Vacuolar protein sorting-associated, VPS28	7
Zinc finger, RanBP2-type	7
5-formyltetrahydrofolate cyclo-ligase	6
Actin, conserved site	6
Acyltransferase ChoActase/COT/CPT	6
Adenosine deaminase/editase	6
ADP-ribosylation factor	6
Alcohol dehydrogenase superfamily, zinc-containing	6
Amino acid transporter, transmembrane	6
Aminoacyl-tRNA synthetase, class I, conserved site	6
ARP2/3 complex 16 kDa subunit (p16-Arc)	6
ATPase, F1 complex, OSCP/delta subunit	6
ATPase, V0/A0 complex, 116-kDa subunit	6
ATPase, V1 complex, subunit C	6
Band 7 protein	6
Bestrophin	6
Brix domain	6
C2 membrane targeting protein	6
Cleft lip and palate transmembrane 1	6
Cupin, RmlC-type	6
Cupredoxin	6
Cys/Met metabolism, pyridoxal phosphate-dependent enzyme	6
Cystinosin/ERS1p repeat	6
Defender against death DAD protein	6
Dehydrogenase, multihelical	6
Diacylglycerol acyltransferase	6
Divalent ion tolerance protein, CutA1	6
Dwarfin	6
Endonuclease/exonuclease/phosphatase	6
Enolase	6
ER lumen protein retaining receptor	6
FERM/acyl-CoA-binding protein, 3-helical bundle	6
Formyl transferase, N-terminal	6
Galactose oxidase/kelch, beta-propeller	6
Galactose-binding like	6
Gelsolin	6
Glutaredoxin-related protein	6
Glutathione synthase, eukaryotic	6
Glycoside hydrolase, subgroup, catalytic core	6
Glycosyl transferase, family 31	6
Golgi phosphoprotein 3	6
GoLoco motif	6
GTP-binding protein SAR1	6
GYF	6
Heavy metal transport/detoxification protein	6
Helix-loop-helix DNA-binding	6
Histone deacetylase superfamily	6
Homeodomain-like	6
Homogentisate 1,2-dioxygenase	6
Inositol polyphosphate kinase	6
Kelch-type beta propeller	6
Leucine-rich repeat	6
Leucine-rich repeat, typical subtype	6
Like-Sm ribonucleoprotein, eukaryotic and archaea-type, core	6
Mago nashi protein	6
Metalloenzyme, LuxS/M16 peptidase-like, metal-binding	6
Myo-inositol-1-phosphate synthase	6
Nascent polypeptide-associated complex NAC	6
Peptidase C13, legumain	6
Peptidase C19, ubiquitin carboxyl-terminal hydrolase 2, conserved site	6
Peptidase M16, core	6
Peptidase S1/S6, chymotrypsin/Hap, active site	6
Peptidase S10, serine carboxypeptidase	6
Phosphate transporter	6
Phosphatidic acid phosphatase type 2/haloperoxidase	6
Pleckstrin homology-type	6
Polyadenylate-binding protein/Hyperplastic disc protein	6
Protein of unknown function DUF148	6
Protein of unknown function DUF236	6
Protein of unknown function DUF602	6
Protein of unknown function DUF652	6
Protein of unknown function DUF714	6
Protein of unknown function DUF727	6
Protein phosphatase 2C	6
Ran Binding Protein 1	6
Ribosomal protein L23/L15e, core	6
Ribosomal protein L27e	6
Ribosomal protein L34e	6
Ribosomal protein S13	6
Ribosomal protein S19/S15	6
Ribosomal protein S19e	6
Ribosomal protein S3, C-terminal	6
Ribosomal protein S3Ae	6
Ribosomal protein S4	6
Ribosomal protein S8e	6
Ribosome recycling factor	6
Ricin B lectin	6
S-adenosyl-L-homocysteine hydrolase	6
Serine/threonine protein kinase, active site	6
Single hybrid motif	6
SMAD/FHA domain	6
Small GTP-binding protein	6
Sterile alpha motif homology	6
TLDc	6
Tubby, C-terminal	6
Tubulin binding cofactor A	6
Tubulin/FtsZ, N-terminal	6
UBA-like	6
UbiE/COQ5 methyltransferase	6
Ubiquitin conserved site	6
Ubiquitin system component Cue	6
YjeF-related protein, N-terminal	6
Zinc finger, FYVE-type	6
2-oxoacid dehydrogenase acyltransferase, catalytic domain	5
3-hydroxyacyl-CoA dehydrogenase, C-terminal	5
4Fe-4S ferredoxin, iron-sulpur binding domain	5
Actin-binding WH2	5
Adenosine/AMP deaminase	5
Adenosylcobalamin biosynthesis, ATP:cob(I)alamin adenosyltransferase, PduO-type, N-terminal	5
Aldehyde dehydrogenase, conserved site	5
Alpha-helical ferredoxin	5
Amino acid/polyamine transporter I	5
Annexin repeat, conserved site	5
Archease, tRNA m5C methyltransferase chaperone	5
Aromatic amino acid hydroxylase	5
Aromatic amino acid hydroxylase, C-terminal	5
ATPase, P-type, K/Mg/Cd/Cu/Zn/Na/Ca/Na/H-transporter	5
ATP-citrate lyase/succinyl-CoA ligase	5
Beta tubulin	5
BTB/POZ-like	5
CD36 antigen	5
Chitin binding protein, peritrophin-A	5
Crotonase, core	5
Cytochrome c oxidase, subunit Vb	5
Cytoskeleton-associated protein, CAP-Gly	5
Doublecortin	5
DSH, C-terminal	5
D-tyrosyl-tRNA(Tyr) deacylase	5
EAP30	5
emp24/gp25L/p24	5
Exonuclease, RNase T and DNA polymerase III	5
FAD/NAD-linked reductase, dimerisation	5
FAD-linked oxidase, C-terminal	5
Fatty acid desaturase, type 1	5
Ferritin/ribonucleotide reductase-like	5
FF domain	5
Fibrillarin	5
Fibronectin, type III-like fold	5
Gelsolin region	5
Glycosyl transferase, family 35	5
Helicase, superfamily 1 and 2, ATP-binding	5
Histone H1/H5	5
Histone H4	5
Homocysteine S-methyltransferase	5
Inorganic pyrophosphatase	5
K Homology, type 1	5
L-Aspartase-like	5
Lipid transport protein, N-terminal	5
Lipocalin-related protein and Bos/Can/Equ allergen	5
Longin-like	5
Malic enzyme, NAD-binding	5
Molecular chaperone, heat shock protein, endoplasmin	5
Molybdenum cofactor sulfurase, C-terminal	5
Mss4-like	5
NAD-dependent epimerase/dehydratase	5
NADH:ubiquinone oxidoreductase, 24 kDa subunit	5
NADH:ubiquinone oxidoreductase, ASHI subunit	5
NIF system FeS cluster assembly, NifU, C-terminal	5
Nonaspanin (TM9SF)	5
Nucleotide-sugar transporter	5
Orn/DAP/Arg decarboxylase 2	5
Oxysterol-binding protein	5
Peptidase A22B, signal peptide peptidase	5
Phosphoenolpyruvate carboxykinase, GTP-utilising	5
Phospholipase B-like	5
Phospholipase D/Transphosphatidylase	5
PLAC	5
Pleckstrin homology	5
Proliferating cell nuclear antigen, PCNA	5
Protein kinase, ATP binding site	5
Protein of unknown function DB	5
Protein of unknown function DUF1261	5
Protein of unknown function DUF167	5
Protein of unknown function DUF866, eukaryotic	5
Protein of unknown function DUF953, thioredoxin-like	5
Protein of unknown function, ATP binding	5
Protein phosphatase 2C, N-terminal	5
PUA	5
Pyruvate kinase, alpha/beta	5
Pyruvate/Phosphoenolpyruvate kinase, catalytic core	5
Queuine/other tRNA-ribosyltransferase	5
Ribonucleotide reductase	5
Ribosomal protein 60S	5
Ribosomal protein L13, eukaryotic/archaeal	5
Ribosomal protein L18e	5
Ribosomal protein L30e	5
Ribosomal protein L37ae	5
Ribosomal protein S26e	5
Ribosomal protein S7e	5
Ribosomal protein S9	5
RNA 3'-terminal phosphate cyclase- like	5
RNA polymerase II, heptapeptide repeat, eukaryotic	5
RNA polymerase, Rpb8	5
RNA-binding S4	5
Sulphate transporter	5
Synaptobrevin	5
Transketolase C-terminal-like	5
Transketolase, C-terminal	5
Transketolase, C-terminal/Pyruvate-ferredoxin oxidoreductase, domain II	5
Translation initiation factor IF6	5
Translocation protein Sec62	5
Triosephosphate isomerase	5
UcrQ	5
Uncharacterised protein family UPF0005	5
Uncharacterised protein family UPF0057	5
UTP--glucose-1-phosphate uridylyltransferase	5
Zinc finger, C2H2-type/integrase, DNA-binding	5
3'5'-cyclic nucleotide phosphodiesterase	4
4Fe-4S ferredoxin, iron-sulphur binding, conserved site	4
Aconitase/3-isopropylmalate dehydratase, swivel	4
Acyl transferase/acyl hydrolase/lysophospholipase	4
Acyl-CoA dehydrogenase/oxidase C-terminal	4
Acyl-CoA oxidase/dehydrogenase, type1/2, C-terminal	4
Adenylosuccinate synthetase	4
Amine oxidase	4
Aminoacyl-tRNA synthetase, class II (D, K and N)	4
Aminoacyl-tRNA synthetase, class II (D, K and N)-like	4
Ammonium transporter	4
ApaG	4
Armadillo	4
Arp2/3 complex, 34kDa subunit p34-Arc	4
ATPase, F0 complex, subunit A	4
ATPase, V1 complex, subunit S1	4
ATPase, V1/A1 complex, subunit D	4
ATP-grasp fold, subdomain 2	4
Autophagy-related protein 6	4
Batten's disease protein Cln3	4
Beta-grasp fold, ferredoxin-type	4
Beta-lactamase-related	4
Beta-lactamase-type transpeptidase fold	4
BTB/POZ	4
Bystin	4
Carbohydrate kinase, FGGY	4
Carboxyl transferase	4
Catalase, N-terminal	4
Caveolin	4
ChaC-like protein	4
Chaperone DnaJ, C-terminal	4
CHK kinase-like	4
Choline/ethanolamine kinase	4
Chondroitin N-acetylgalactosaminyltransferase	4
Chromo domain-like	4
CMP/dCMP deaminase, zinc-binding	4
Cobalamin (vitamin B12)-binding	4
Cullin protein, neddylation domain	4
CutC	4
Cyclin-like	4
Cyclin-related	4
Cysteine-rich repeat	4
Cytidine deaminase-like	4
Cytochrome c oxidase, subunit I	4
Cytochrome c oxidase, subunit III	4
Cytochrome c oxidase, subunit VIIa	4
Cytochrome c1	4
Deoxyribonuclease II	4
DNA/RNA helicase, DEAD/DEAH box type, N-terminal	4
DNA-directed RNA polymerase, 14 to 18 kDa subunit	4
DNA-directed RNA polymerase, RBP11-like	4
Dolichyl-diphosphooligosaccharide-protein glycosyltransferase 48kDa subunit	4
Dual specificity phosphatase, catalytic domain	4
Dual specificity phosphatase, subgroup, catalytic domain	4
Dynein light chain, type 1 and 2	4
DZF	4
EGF-like, type 3	4
Elongation factor 1 beta central acidic region, eukaryote	4
ERV/ALR sulphydryl oxidase	4
ETC complex I subunit conserved region	4
FERM domain	4
Fibronectin, type III	4
Fructose-2,6-bisphosphatase	4
Fumarate reductase, C-terminal	4
Fumarylacetoacetase, C-terminal-related	4
Gamma-glutamyltranspeptidase	4
Globin, nematode	4
Glycerophosphoryl diester phosphodiesterase	4
Glycoside hydrolase, family 1	4
Glycoside hydrolase-type carbohydrate-binding	4
Glycosyl transferase, family 10	4
Glycosyl transferase, family 14	4
Glyoxalase/bleomycin resistance protein/dioxygenase	4
GOLD	4
Granulin	4
GroES-like	4
Haem peroxidase	4
Ham1-like protein	4
HCNGP-like	4
Heat shock factor binding 1	4
Heat shock protein 70	4
Heat shock protein DnaJ, cysteine-rich region	4
Hemopexin/matrixin	4
Hexokinase	4
Immunoglobulin I-set	4
K Homology, type 1, subgroup	4
Kinase-associated KA1	4
KOW	4
Kynureninase	4
Lecithin:cholesterol acyltransferase	4
Light chain 3 (LC3)	4
Lipid transport protein, beta-sheet shell	4
Malate dehydrogenase, NAD or NADP	4
MIR motif	4
Mitochondrial glycoprotein	4
Molybdopterin biosynthesis MoaE	4
mRNA splicing factor, thioredoxin-like U5 snRNP	4
Mss4/translationally controlled tumour-associated TCTP	4
Myosin tail	4
N-acetylmuramoyl-L-alanine amidase, family 2	4
NADH:ubiquinone oxidoreductase, B12 subunit	4
NADH:ubiquinone oxidoreductase, B18 subunit	4
NHL repeat	4
Nucleoside phosphatase GDA1/CD39	4
NUDIX hydrolase domain	4
Olfactomedin-like	4
Oligosaccharide biosynthesis protein Alg14 like	4
O-methyltransferase, family 3	4
OST3/OST6	4
Ovarian tumour, otubain	4
Peptidase aspartic, active site	4
Peptidase S9, prolyl oligopeptidase active site region	4
Peptidase T2, asparaginase 2	4
Peptidyl-prolyl cis-trans isomerase, PpiC-type	4
Phosphatidylinositol Kinase	4
Phosphoglucose isomerase (PGI)	4
Phosphoglycerate mutase	4
Phosphopantetheine-binding	4
PLC-like phosphodiesterase, TIM beta/alpha-barrel domain	4
Post-SET zinc-binding region	4
Profilin, plant	4
Proteasome activator pa28, REG alpha/beta subunit	4
Proteasome activator pa28, REG beta subunit	4
Protein of unknown function DUF1183	4
Protein of unknown function DUF1632	4
Protein of unknown function DUF284, transmembrane eukaryotic	4
Protein of unknown function DUF300	4
Protein of unknown function DUF590	4
Protein of unknown function DUF758	4
Protein prenyltransferase, alpha subunit	4
Protein secE/sec61-gamma protein	4
Protein translocase SEC61 complex gamma subunit	4
Proteinase inhibitor I35, tissue inhibitor of metalloproteinase	4
Pyridine nucleotide-disulphide oxidoreductase, dimerisation	4
Rab5-interacting	4
Ras-association	4
Region of unknown function DUF1605	4
Region of unknown function DUF1794	4
Regulator of chromosome condensation, RCC1	4
RhoGAP	4
Ribose 5-phosphate isomerase	4
Ribosomal protein L1, 2-layer alpha/beta-sandwich	4
Ribosomal protein L13e	4
Ribosomal protein L18ae	4
Ribosomal protein L21e	4
Ribosomal protein L22e	4
Ribosomal protein L29, conserved site	4
Ribosomal protein L3	4
Ribosomal protein L4/L1e	4
Ribosomal protein L49/IMG2	4
Ribosomal protein L6	4
Ribosomal protein L6E	4
Ribosomal protein L7/L12, C-terminal	4
Ribosomal protein L7/L12, C-terminal/adaptor protein ClpS-like	4
Ribosomal protein S12e	4
Ribosomal protein S14	4
Ribosomal protein S15	4
Ribosomal protein S30	4
Ribosomal protein S5, N-terminal	4
Ribosomal protein, zinc-binding	4
Ribosome associated membrane RAMP4	4
Rieske iron-sulphur protein	4
RNA polymerase I specific transcription initiation factor RRN3	4
RNA polymerase II subunit A	4
RNA polymerase Rpb6	4
RNA recognition motif, glycine rich protein	4
RNA-directed DNA polymerase (reverse transcriptase), related	4
S1, IF1 type	4
S15/NS1, RNA-binding	4
SAC3/GANP/Nin1/mts3/eIF-3 p25	4
Scavenger mRNA decapping enzyme	4
Sedlin	4
Signal peptidase 22 kDa subunit	4
Signal recognition particle, SRP9/SRP14 subunit	4
Sin3 associated polypeptide p18	4
Six-bladed beta-propeller, TolB-like	4
SMAD domain-like	4
Small-subunit processome, Utp14	4
SNF5/SMARCB1/INI1	4
Spermine synthase	4
ssDNA-binding transcriptional regulator	4
Stem cell self-renewal protein Piwi	4
Sugar isomerase (SIS)	4
Sugar transporter, conserved site	4
Surfeit locus 6	4
TATA-box binding	4
Tautomerase	4
T-complex protein 1, delta subunit	4
Terpenoid cylases/protein prenyltransferase alpha-alpha toroid	4
Tetratricopeptide TPR2	4
TMS membrane protein/tumour differentially expressed protein	4
Transcription factor IIA, beta-barrel	4
Transcription factor TAFII-31	4
Transcription factor TFIIB related	4
Transcription factor, fork head	4
Transcriptional coactivator p15	4
Translation elongation factor EF1B/ribosomal protein S6	4
Translationally controlled tumour-associated TCTP	4
Transport protein particle (TRAPP) component	4
tRNA-binding region	4
TSC-22 / Dip / Bun	4
Tubulin-binding Tau protein	4
U2 auxiliary factor small subunit	4
Ubiquinol cytochrome reductase transmembrane region	4
Ubiquinol-cytochrome C reductase complex, 6.4kD protein	4
Ubiquinol-cytochrome C reductase hinge	4
Ubiquinol-cytochrome C reductase, UQCRX/QCR9-like	4
Ureohydrolase	4
Vacuolar sorting protein 9	4
Vitamin B12 dependent methionine synthase, activation region	4
von Willebrand factor, type C	4
XAP5 protein	4
Xylose isomerase-like, TIM barrel	4
Zinc finger, C6HC-type	4
Zinc finger, DHHC-type	4
Zinc finger, FYVE/PHD-type	4
Zinc finger, GATA-type	4
Zinc finger, RING-type, conserved site	4
Zinc finger, ZZ-type	4
26S proteasome regulatory subunit, C-terminal	3
4-hydroxyphenylpyruvate dioxygenase	3
6-pyruvoyl tetrahydropterin synthase	3
Acetyl-CoA hydrolase/transferase	3
Aconitase-like core	3
Adenylate kinase, zinc-finger lid region	3
Alcohol dehydrogenase, zinc-binding	3
Aldehyde dehydrogenase NAD(P)-dependent	3
Alkyl hydroperoxide reductase/ Thiol specific antioxidant/ Mal allergen	3
Alpha-amylase, C-terminal all beta	3
Alpha-macroglobulin, receptor-binding	3
Aminoacyl-tRNA synthetase, class II, conserved region	3
Aminotransferase, class IV	3
Anaphase-promoting complex, subunit 10	3
APOBEC/CMP deaminase, zinc-binding	3
Apoptosis regulator Bcl-2 protein, BAG	3
Appr-1-p processing	3
Ataxin-1 and HBP1 module (AXH)	3
ATPase, AFG1-like	3
ATPase, F0 complex, subunit E, mitochondrial	3
ATPase, F0 complex, subunit F6, mitochondrial	3
ATPase, F1 complex, gamma subunit	3
ATPase, F1/V1/A1 complex, alpha/beta subunit, nucleotide-binding domain	3
ATPase, V1 complex, subunit F, eukaryotic	3
B302 (SPRY)-like	3
Beta tubulin, autoregulation binding site	3
Beta2-adaptin/TATA-box binding, C-terminal	3
Beta-lactamase-like	3
Bicarbonate transporter, eukaryotic	3
Biotin--acetyl-CoA-carboxylase ligase	3
Cadherin	3
Calreticulin/calnexin	3
Carbohydrate kinase, FGGY, C-terminal	3
Carbohydrate/purine kinase	3
Carbonic anhydrase	3
Catalase	3
CCAAT-binding factor	3
Chaperonin Cpn10	3
Citron-like	3
Class II aldolase/adducin, N-terminal	3
Clathrin adaptor, sigma subunit/coatomer, zeta subunit	3
Clathrin, heavy chain/VPS, 7-fold repeat	3
Clathrin/coatomer adaptor, adaptin-like, appendage, C-terminal subdomain	3
CS	3
Cyclic nucleotide-binding, conserved site	3
Cyclic nucleotide-binding-like	3
Cytochrome b, succinate dehydrogenase small subunit, CybS	3
Cytochrome b561/ferric reductase transmembrane	3
Cytochrome c oxidase copper chaperone	3
Cytochrome c oxidase subunit II C-terminal	3
Cytochrome P450, conserved site	3
Delayed-early response protein/equilibrative nucleoside transporter	3
Destabilase	3
D-isomer specific 2-hydroxyacid dehydrogenase, NAD-binding	3
DNA repair protein (XPGC)/yeast Rad	3
DNA-binding HORMA	3
DNA-directed RNA polymerase, dimerisation	3
DOMON related	3
Double-stranded RNA binding	3
Double-stranded RNA-binding-like	3
Dpy-30, conserved site	3
EGF-like	3
Endoplasmic reticulum oxidoreductin 1	3
Ephrin	3
Exoribonuclease, phosphorolytic domain 2	3
FAD dependent oxidoreductase	3
FAD-linked oxidase-like, C-terminal	3
Ferredoxin	3
Ferritin and Dps	3
Ferritin, N-terminal	3
Ferritin-related	3
Filamin/ABP280 repeat	3
Frag1/DRAM/Sfk1	3
Frizzled related	3
Fumarate reductase/succinate dehydrogenase flavoprotein, C-terminal	3
Fumarate reductase/succinate dehydrogenase flavoprotein-like, C-terminal	3
Gamma interferon inducible lysosomal thiol reductase GILT	3
Glutaminyl-tRNA synthetase, class Ic	3
Glutamyl/glutaminyl-tRNA synthetase, class Ic	3
Glutamyl/glutaminyl-tRNA synthetase, class Ic, anti-codon binding domain	3
Glycerol kinase	3
Glycine cleavage system P-protein	3
Glycine cleavage T-protein, N-terminal	3
Glycosyl transferase, family 54	3
GMP phosphodiesterase, delta subunit	3
GPCR, rhodopsin-like superfamily	3
GTP cyclohydrolase I	3
GTP-binding protein, HSR1-related	3
Gtr1/RagA G protein	3
Guanylate kinase	3
HAD-superfamily hydrolase, subfamily IE	3
Haemoglobin alpha chain	3
Haloacid dehalogenase-like hydrolase	3
Heat shock cognate protein B, C-terminal oligomerisation	3
Helix-turn-helix type 3	3
Hexapeptide transferase, conserved site	3
Histidine triad-like motif	3
Homeobox, conserved site	3
Homeodomain-related	3
Hypoxia induced protein conserved region	3
Immunoglobulin	3
Iron sulphur domain-containing, CDGSH-type	3
Iron sulphur domain-containing, CDGSH-type, subfamily	3
Isocitrate dehydrogenase NADP-dependent, eukaryotic	3
Isocitrate/isopropylmalate dehydrogenase, conserved site	3
K Homology	3
K Homology, prokaryotic type	3
Lipoate synthase	3
MADF domain	3
Malate synthase-like, core	3
Malate/L-lactate dehydrogenase	3
MD-2-related lipid-recognition	3
Metallophosphoesterase	3
Methionine sulphoxide reductase A	3
Molybdopterin binding	3
Molybdopterin cofactor biosynthesis MoaC region	3
Mov34/MPN/PAD-1	3
N-acetylglucosaminyl phosphatidylinositol deacetylase	3
NAD-dependent histone deacetylase, silent information regulator Sir2	3
NADH:ubiquinone oxidoreductase, 20 kDa subunit	3
NADH:ubiquinone oxidoreductase, MNLL subunit	3
Ndr	3
Neurotransmitter-gated ion-channel ligand-binding	3
NHL repeat, subgroup	3
NIF system FeS cluster assembly, NifU-like scaffold, N-terminal	3
NSF attachment protein	3
Nucleoporin interacting component Nup93/Nic96	3
Nucleoside phosphorylase	3
Ornithine aminotransferase	3
Osteonectin-like, conserved site	3
Oxidoreductase, molybdopterin binding	3
Peptidase M22, glycoprotease	3
Peptidase M49, dipeptidyl-peptidase III	3
Peptidase S16, lon C-terminal	3
Peptidase S26B, eukaryotic signal peptidase	3
Peptidase S8 and S53, subtilisin, kexin, sedolisin	3
Peptidase, metallopeptidases	3
Peroxiredoxin, C-terminal	3
Pex19 protein	3
Phosphatidyl serine synthase	3
Phosphoglycerate kinase	3
Phosphoribosyltransferase	3
PIK-related kinase, FATC	3
Pleckstrin/G-protein, interacting region	3
Polyprenyl synthetase-related	3
Prefoldin	3
Prohibitin	3
Proprotein convertase, P	3
Proteasome/cyclosome, regulatory subunit	3
Protein kinase, C-terminal	3
Protein Kinase-1, 3-phosphoinositide dependent	3
Protein of unknown function DUF1242	3
Protein of unknown function DUF1649	3
Protein of unknown function DUF1692	3
Protein of unknown function DUF2368	3
Protein of unknown function DUF28	3
Protein of unknown function DUF498	3
Protein of unknown function DUF933	3
Protein similar to CwfJ, C-terminal 2	3
Proteinase inhibitor I33, aspin	3
Protein-tyrosine phosphatase-like, PTPLA	3
Prp18	3
PUR-alpha/beta/gamma, DNA/RNA-binding	3
Pyridoxal phosphate-dependent decarboxylase	3
Pyruvate kinase	3
RecF/RecN/SMC protein, N-terminal	3
Region of unknown function DUF1908	3
Reticulon	3
RHO protein GDP dissociation inhibitor	3
Ribosomal protein L10e/L16	3
Ribosomal protein L12, mitochondrial	3
Ribosomal protein L17	3
Ribosomal protein L19/L19e	3
Ribosomal protein L22/L17, eukaryotic/archaeal	3
Ribosomal protein L23/L25, N-terminal	3
Ribosomal protein L25/L23	3
Ribosomal protein L29e	3
Ribosomal protein L30, ferredoxin-like fold domain	3
Ribosomal protein L38e	3
Ribosomal protein S21e	3
Ribosomal protein S23, mitochondrial	3
Ribosomal protein S24e	3
Ribosomal protein S25	3
Ribosomal protein S5	3
Ribosomal protein S6e	3
Ribosomal protein S7, eukaryotic/archaeal	3
Ribosomal RNA methyltransferase J	3
Ribosomal S11, conserved site	3
Ribulose-phosphate 3-epimerase	3
RNA polymerase II-associated, Paf1	3
RNA-binding protein Lupus La	3
RUN	3
RWD	3
S-adenosylmethionine decarboxylase	3
Saposin-like type B, 2	3
SecY protein	3
Seryl-tRNA synthetase, class IIa, C-terminal	3
SGS	3
Signal recognition particle, SRP54 subunit, M-domain	3
Signal recognition particle, SRP9 subunit	3
Sodium:dicarboxylate symporter	3
Sterile alpha motif-type	3
Surfeit locus 4	3
SWIB/MDM2 domain	3
TAP42-like protein	3
Terpenoid synthase	3
TH1 protein	3
Thioredoxin, conserved site	3
Thioredoxin, core	3
Thymidine kinase	3
TIMP-like, OB-fold	3
TIP49, C-terminal	3
Transcription elongation factor S-II, central region	3
Transcription initiation factor IIA, gamma subunit	3
Transketolase, central region	3
Translation elongation factor EF1B, beta/delta chains, conserved site	3
Translation elongation factor EF1B, gamma chain, conserved	3
Translation elongation factor EFG/EF2, domain IV	3
Translation elongation factor EFTu/EF1A, domain 2	3
Translation elongation factor, IF5A	3
Translation initiation factor 1A (eIF-1A)	3
Translation machinery associated TMA7	3
Transposase, type 1	3
tRNA (guanine-N1-)-methyltransferase, eukaryotic	3
tRNA (guanine-N-7) methyltransferase	3
tRNA-dihydrouridine synthase	3
Tropomodulin	3
Tropomyosin	3
TspO/MBR-related protein	3
Tweety	3
Tyrosine protein kinase, active site	3
Ubiquilin	3
Uncharacterised protein family UPF0027	3
Uncharacterised protein family UPF0139	3
Unconventional myosin/plant kinesin-like protein/non-motor protein conserved region MyTH4	3
Urocanase	3
Vacuolar (H+)-ATPase G subunit	3
Vacuolar protein sorting-associated protein 26	3
Vacuolar protein sorting-associated, VPS28, C-terminal	3
XPC-binding domain	3
Zinc finger, A20-type	3
Zinc finger, C2H2-type matrin	3
Zinc finger, FYVE-related	3
Zinc finger, HIT-type	3
Zinc finger, Nanos	3
Zinc finger, PHD-finger	3
Zinc finger, RING-CH-type	3
Zinc/iron permease	3
26S proteasome non-ATPase regulatory subunit Rpn12	2
26S proteasome subunit P45	2
2-oxo acid dehydrogenase, lipoyl-binding site	2
2-oxoglutarate dehydrogenase, E1 component	2
3-oxo-5-alpha-steroid 4-dehydrogenase, C-terminal	2
4-aminobutyrate aminotransferase, eukaryotic	2
4Fe-4S ferredoxin, iron-sulphur binding, subgroup	2
4'-phosphopantetheinyl transferase	2
5'-3' exonuclease, C-terminal subdomain	2
6-pyruvoyl tetrahydropterin synthase-related	2
7TM GPCR, rhodopsin-like	2
7TM GPCR, serpentine receptor class sx (Srsx)	2
7TM GPCR, serpentine receptor class v (Srv), Nematode	2
ABC-2 type transporter	2
Acetyl-coenzyme A carboxyltransferase, C-terminal	2
ACN9	2
Aconitase A/isopropylmalate dehydratase small subunit, swivel	2
Aconitase/3-isopropylmalate dehydratase large subunit, alpha/beta/alpha	2
Aconitase/Iron regulatory protein 2/2-methylisocitrate dehydratase	2
Actin-related protein 3	2
Acyl transferase region	2
Acyl-CoA oxidase	2
Acyl-CoA oxidase, C-terminal	2
Acyl-CoA oxidase/dehydrogenase, type 1	2
Acyl-CoA thioesterase	2
Adenosylcobalamin biosynthesis, ATP:cob(I)alamin adenosyltransferase, EutT and PduO type	2
Adenosylcobalamin biosynthesis, ATP:cob(I)alamin adenosyltransferase-like	2
Adenylate cyclase-associated CAP, C-terminal	2
Alanine racemase, N-terminal	2
Aldehyde dehydrogenase, N-terminal	2
Aldehyde oxidase and xanthine dehydrogenase, molybdopterin binding	2
Aldose 1-epimerase	2
Aldose-1-epimerase	2
Alpha tubulin	2
Amidinotransferase	2
Amylo-alpha-1,6-glucosidase	2
AP endonuclease, family 2, zinc binding site	2
Aph-1	2
Apple-like	2
ARP23 complex 20 kDa subunit	2
Arrestin-like, C-terminal	2
Asparagine synthase	2
Aspartate decarboxylase-like fold	2
Aspartate/other aminotransferase	2
AT hook, DNA-binding, conserved site	2
ATPase inhibitor, IATP, mitochondria	2
ATPase, F0 complex subunit B, mitochondrial, metazoa	2
ATPase, F0 complex, subunit C	2
ATPase, F0 complex, subunit D, mitochondrial	2
ATPase, F0 complex, subunit G, mitochondrial	2
ATPase, F1 complex, beta subunit	2
ATPase, P-type cation-transporter, C-terminal	2
ATPase, V0 complex, proteolipid subunit C, eukaryotic	2
ATPase, V0 complex, subunit E	2
ATPase, V0/A0 complex, subunit C/D	2
ATPase, V1 complex, subunit H	2
ATP-citrate lyase/succinyl-CoA ligase, active site	2
Autophagy-related protein 5	2
Autophagy-related protein 12	2
Autophagy-related protein 3	2
B-cell receptor-associated 31-like	2
Bicarbonate transporter, C-terminal	2
Bicoid-interacting 3	2
Biotin/lipoate A/B protein ligase	2
Biotin-binding site	2
Brain acid soluble protein 1	2
Breast carcinoma amplified sequence 2	2
BUD31/G10-related, conserved site	2
Cactin protein, cactus-binding domain, C-terminal	2
Calreticulin/calnexin, conserved site	2
Calreticulin/calnexin, P	2
cAMP-dependent protein kinase inhibitor	2
CARP motif	2
Casein kinase II, regulatory subunit, beta-sheet	2
Catalase-related immune responsive	2
Cationic amino acid transporter	2
Cdk-activating kinase assembly factor (MAT1)	2
Cdk-activating kinase assembly factor, MAT1	2
Cell division/GTP binding protein	2
Chaperonin Cpn60, conserved site	2
CHCH	2
CHD, C-terminal 2	2
Chloride channel, voltage gated	2
Chromo shadow	2
Chromo shadow, subgroup	2
Citrate synthase-like	2
Citrate synthase-like, core	2
Clathrin alpha-adaptin/coatomer adaptor, appendage, C-terminal subdomain	2
Clathrin/coatomer adaptor, adaptin-like, appendage, Ig-like subdomain	2
Clc-like	2
Cleavage and polyadenylation specificity factor, A subunit, C-terminal	2
Coatomer, beta subunit, C-terminal	2
Coatomer, epsilon subunit	2
Coenzyme Q biosynthesis Coq4	2
Complement control module	2
Complex 1 LYR protein	2
Conserved oligomeric complex COG6	2
Copper type II, ascorbate-dependent monooxygenase, N-terminal	2
Craniofacial development protein 1/Bucentaur	2
CS domain	2
Cullin, conserved site	2
Cwf15/Cwc15 cell cycle control protein	2
Cyclin-dependent kinase inhibitor	2
Cystathionine beta-synthase, core	2
Cytidine deaminase	2
Cytidine deaminase, homotetrameric	2
Cytidylyltransferase	2
Cytochrome b5, heme-binding site	2
Cytochrome c and c1 haem-lyase	2
Cytochrome c oxidase subunit VIIc	2
Cytochrome c oxidase, subunit VIa, conserved site	2
Cytochrome C oxidase, subunit VIIB	2
Cytochrome c, class I	2
Cytochrome c, class IA/ IB	2
Cytoplasmic FMR1-interacting	2
DDHD	2
Dehydrogenase, E1 component	2
Deoxyribonuclease/rho motif-related TRAM	2
Diacylglycerol kinase accessory region	2
Di-copper centre-containing	2
Dienelactone hydrolase	2
Dihydrofolate reductase region	2
Dil domain	2
Dilute	2
Dishevelled related protein	2
DIX	2
DNA polymerase III, clamp loader complex, gamma/delta/delta subunit, C-terminal	2
DNA-directed RNA polymerase, bacteriophage type	2
DNA-directed RNA polymerase, insert	2
DNA-directed RNA polymerase, M/15 kDa subunit	2
DNA-directed RNA polymerase, subunit 2	2
DNA-directed RNA polymerase, subunit 2, domain 6	2
DNA-repair protein, UmuC-like	2
DOMON	2
DSS1/SEM1	2
Dymeclin	2
Dynactin p62	2
Dynein light intermediate chain	2
EB1, C-terminal	2
ECSIT	2
EF-hand, Ca insensitive	2
EGF	2
EGF-like calcium-binding	2
EGF-like calcium-binding, conserved site	2
EGF-type aspartate/asparagine hydroxylation conserved site	2
Electron transfer flavoprotein, alpha subunit, C-terminal	2
Electron transfer flavoprotein, alpha/beta-subunit, N-terminal	2
Endoribonuclease L-PSP	2
Endoribonuclease L-PSP/chorismate mutase-like	2
Endoribonuclease XendoU	2
Etoposide-induced 2.4	2
Eukaryotic phosphomannomutase	2
Eukaryotic translation initiation factor 3, subunit 7	2
Exo70 exocyst complex subunit	2
Exonuclease	2
Exoribonuclease, phosphorolytic domain 1	2
Exportin 1, C-terminal	2
F-actin capping protein, beta subunit	2
F-box associated region	2
Fcf2 pre-rRNA processing	2
Ferritin-like	2
Fibrinogen, alpha/beta/gamma chain, C-terminal globular, subdomain 2	2
Flavin-containing monooxygenase FMO	2
Fragile site-associated protein	2
FRG1-like	2
Frizzled protein	2
Fructose-bisphosphate aldolase, class-I	2
Fumarate lyase	2
Fumarylacetoacetase, C-terminal-like	2
Fumble	2
G10 protein	2
GAT	2
GC-rich sequence DNA-binding factor-like	2
GDP dissociation inhibitor	2
GDP-mannose 4,6-dehydratase	2
GINS complex, Psf2 component	2
Glucose-6-phosphate dehydrogenase	2
Glutamate/phenylalanine/leucine/valine dehydrogenase	2
Glutamate/phenylalanine/leucine/valine dehydrogenase, C-terminal	2
Glutathione synthase, substrate-binding, eukaryotic	2
Glu-tRNAGln amidotransferase, C subunit	2
Glycine cleavage H-protein	2
Glycolipid transfer protein, GLTP	2
Glycoside hydrolase, family 37, conserved site	2
Glycoside hydrolase-type carbohydrate-binding, subgroup	2
Glycosyl hydrolase, family 13, all-beta	2
Glycosyl hydrolases 38, C-terminal	2
Glycosyl transferase, family 43	2
Glycosyl transferase, group 1	2
GPCR, family 2-like	2
GPCR, family 3, C-terminal	2
GRIM-19	2
Ground-like region	2
Growth-arrest-specific protein 2	2
GrpE nucleotide exchange factor	2
GTP cyclohydrolase I, conserved site	2
HAD-superfamily hydrolase, subfamily IG, 5'-nucleotidase	2
Heat shock chaperonin-binding	2
Helicase/SANT-associated, DNA binding	2
Hemimethylated DNA-binding region	2
Hemopexin/matrixin, repeat	2
Hepatocellular carcinoma-associated antigen 59	2
Histidyl-tRNA synthetase, class IIa	2
Histone H4, conserved site	2
Hly-III related	2
HpcH/HpaI aldolase	2
Hrf1	2
HSA	2
Human placenta DIFF33	2
Hydantoinase B/oxoprolinase	2
Immunoglobulin subtype 2	2
Integrase, catalytic core	2
Integrin alpha chain, C-terminal cytoplasmic region, conserved site	2
Isy1-like splicing	2
IWS1, C-terminal	2
K Homology, type 2	2
K homology-like, alpha/beta	2
Kinesin-associated	2
Klarsicht/ANC-1/syne-1 homology	2
Ku, C-terminal	2
Lambda repressor-like, DNA-binding	2
Laminin G	2
Leucine carboxyl methyltransferase	2
Lipocalin	2
Longin	2
Low density lipoprotein-receptor, class A, cysteine-rich	2
LUC7 related	2
Lysosome-associated membrane glycoprotein (Lamp)/CD68	2
Maf1 regulator	2
Mak16 protein	2
Malate dehydrogenase, active site	2
Malate dehydrogenase, NAD-dependent, eukaryotes and gamma proteobacteria	2
Manganese/iron superoxide dismutase	2
Manganese/iron superoxide dismutase, C-terminal	2
Manganese/iron superoxide dismutase, N-terminal	2
Mannosyltransferase, DXD	2
Mcm10 replication factor	2
Mediator complex, subunit Med20	2
Mediator complex, subunit Med22	2
Mediator complex, subunit Med31	2
Mediator complex, subunit Med7	2
Mesoderm development candidate 2	2
Metal-dependent protein hydrolase	2
Metazoa galactosyltransferase	2
Methionine sulphoxide reductase B	2
Methylmalonate-semialdehyde dehydrogenase	2
Methylmalonyl-CoA mutase, alpha and beta chain, catalytic	2
Methyltransferase type 12	2
Methyltransferase-16, putative	2
Methyltransferase-related	2
Micro-fibrillar-associated 1, C-terminal	2
Microsomal signal peptidase 12 kDa subunit	2
Microsomal signal peptidase 25 kDa subunit	2
MIR	2
Mitochondrial F1-F0 ATP synthase subunit F, predicted	2
Mitochondrial inner membrane translocase complex, subunit Tim17/22	2
Mitochondrial inner membrane translocase complex, Tim8/9/10/13-zinc finger-like	2
Mitochondrial matrix Mmp37	2
Mitochondrial proteolipid	2
Mo25-like	2
Molybdenum cofactor biosynthesis, MoeB	2
MOSC, N-terminal beta barrel	2
Moybdenum cofactor oxidoreductase, dimerisation	2
Mpp10 protein	2
mRNA splicing factor SYF2	2
Mss4	2
Myb, DNA-binding	2
Myo-inositol-1-phosphate synthase, GAPDH-like	2
N-6 adenine-specific DNA methylase, conserved site	2
N-6 adenine-specific DNA methylase-related, eukaryotic	2
N-acetylglucosaminyltransferase II	2
NAD-dependent glycerol-3-phosphate dehydrogenase	2
NADH:ubiquinone oxidoreductase subunit B14.5a	2
NADH:ubiquinone oxidoreductase, 17.2 kD subunit	2
NADH:ubiquinone oxidoreductase, 30 kDa subunit	2
NADH:ubiquinone oxidoreductase, ESSS subunit	2
Nascent polypeptide-associated complex, alpha subunit	2
NC	2
Neural proliferation differentiation control-1	2
Neuroendocrine 7B2 precursor	2
NIF system FeS cluster assembly, NifU, N-terminal	2
Nitrogen regulatory PII-like, alpha/beta	2
Nuclear phosphoprotein p8, DNA binding	2
Nucleoside phosphorylase, family 1	2
Nucleosome assembly protein (NAP)	2
Nucleotide binding protein, PINc	2
Nucleotide excision repair, TFIIH, subunit TTDA	2
NUDIX hydrolase domain-like	2
Otopetrin	2
Oxidoreductase FAD/NAD(P)-binding	2
Oxoglutarate and iron-dependent oxygenase	2
P25-alpha	2
p53-like transcription factor, DNA-binding	2
PAN-1 domain	2
PAS	2
Peptidase A22A, presenilin	2
Peptidase M1, membrane alanine aminopeptidase, N-terminal	2
Peptidase M17, leucyl aminopeptidase, C-terminal	2
Peptidase M20	2
Peptidase M20, dimerisation	2
Peptidase M22, O-sialoglycoprotein endopeptidase	2
Peptidase M24A, methionine aminopeptidase, subfamily 2	2
Peptidase M41	2
Peptidase S14, ClpP	2
Peptidase S14, ClpP, active site	2
Peptidase S26A, signal peptidase I, conserved site	2
Peptidase S9B, dipeptidylpeptidase IV N-terminal	2
Peroxisomal membrane protein 4	2
PET domain	2
Phenazine biosynthesis PhzC/PhzF protein	2
Phenylalanine/histidine ammonia-lyase	2
Phenylalanyl-tRNA synthetase, class IIc, C-terminal	2
PHF5-like	2
PHM/PNGase F-fold	2
Phosphatidylethanolamine-binding, conserved site	2
Phosphatidylinositol transfer protein	2
Phosphoenolpyruvate carboxykinase, C-terminal	2
Phosphoglycerate/bisphosphoglycerate mutase	2
Phospholipase A2, active site	2
Phospholipase C, phosphatidylinositol-specific, Y domain	2
Phospholipase D	2
PKC-activated phosphatase-1 inhibitor	2
Platelet-activating factor acetylhydrolase, plasma/intracellular isoform II	2
Plectin/S10, N-terminal	2
PreATP-grasp-like fold	2
Predicted pyridoxal phosphate-dependent enzyme, YBL036C type	2
Prefoldin alpha-like	2
PRELI/MSF1	2
Preprotein translocase Sec, Sec61-beta subunit	2
Primosome PriB/single-strand DNA-binding	2
Prolyl-tRNA synthetase, class II, C-terminal	2
Protein import receptor MAS20-related	2
Protein kinase C	2
Protein kinase C mu-related	2
Protein of unknown function DUF1000	2
Protein of unknown function DUF1014	2
Protein of unknown function DUF1077	2
Protein of unknown function DUF1151	2
Protein of unknown function DUF1168	2
Protein of unknown function DUF1241	2
Protein of unknown function DUF1253	2
Protein of unknown function DUF1665	2
Protein of unknown function DUF1682	2
Protein of unknown function DUF1757	2
Protein of unknown function DUF1777	2
Protein of unknown function DUF1977, DnaJ-like	2
Protein of unknown function DUF2046	2
Protein of unknown function DUF2053, membrane	2
Protein of unknown function DUF2246	2
Protein of unknown function DUF23	2
Protein of unknown function DUF2346	2
Protein of unknown function DUF250	2
Protein of unknown function DUF298	2
Protein of unknown function DUF316	2
Protein of unknown function DUF367	2
Protein of unknown function DUF572	2
Protein of unknown function DUF607	2
Protein of unknown function DUF647	2
Protein of unknown function DUF663	2
Protein of unknown function DUF667	2
Protein of unknown function DUF689	2
Protein of unknown function DUF701, zinc-binding putative	2
Protein of unknown function DUF726	2
Protein of unknown function DUF738	2
Protein of unknown function DUF757	2
Protein of unknown function DUF773	2
Protein of unknown function DUF775	2
Protein of unknown function DUF778	2
Protein of unknown function DUF786	2
Protein of unknown function DUF788	2
Protein of unknown function DUF800	2
Protein of unknown function DUF829, transmembrane 53	2
Protein of unknown function DUF833	2
Protein of unknown function DUF841, eukaryotic	2
Protein of unknown function DUF842, eukaryotic	2
Protein of unknown function DUF846, eukaryotic	2
Protein of unknown function DUF850, transmembrane eukaryotic	2
Protein of unknown function DUF914, eukaryotic	2
Protein of unknown function DUF926	2
Protein of unknown function DUF938	2
Protein Transporter, Pam16	2
Proteinase inhibitor I1, Kazal	2
PRP1 splicing factor, N-terminal	2
PRP38	2
Pseudouridine synthase, catalytic domain	2
PUA-like	2
PUL	2
Pumilio RNA-binding region	2
Purine phosphorylase, family 2	2
Putative carnitine deficiency-associated protein	2
Putative phosphatase regulatory subunit	2
Pyruvate kinase, C-terminal-like	2
Rab GTPase activator	2
Rab6-related	2
Ran GTPase	2
Ras small GTPase, Rheb-related	2
Reduced folate carrier	2
Regulator of chromosome condensation/beta-lactamase-inhibitor protein II	2
Renin receptor-like	2
Replication factor C	2
Retrieval of early ER protein Rer1	2
RFT1	2
Rho GTPase activation protein	2
Ribonuclease H	2
Ribonuclease HII/HIII	2
Ribonucleoprotein, BRUNO-like	2
Ribonucleotide reductase-related	2
Ribosomal protein L10e	2
Ribosomal protein L14	2
Ribosomal protein L15, bacterial-type	2
Ribosomal protein L2, domain 3	2
Ribosomal protein L21e, conserved site	2
Ribosomal protein L22, bacterial-type	2
Ribosomal protein L22/L17, conserved site	2
Ribosomal protein L25/Gln-tRNA synthetase, anti-codon-binding domain	2
Ribosomal protein L25/Gln-tRNA synthetase, beta-barrel domain	2
Ribosomal protein L27	2
Ribosomal protein L27e, conserved site	2
Ribosomal protein L28e	2
Ribosomal protein L31e, conserved site	2
Ribosomal protein L35Ae, conserved site	2
Ribosomal protein L36e	2
Ribosomal protein L37ae/L37e, core	2
Ribosomal protein L40e	2
Ribosomal protein L47, mitochondrial	2
Ribosomal protein L7A	2
Ribosomal protein L7Ae conserved site	2
Ribosomal protein L9, N-terminal	2
Ribosomal protein L9-like, N-terminal	2
Ribosomal protein S1, RNA binding domain	2
Ribosomal protein S13, conserved site	2
Ribosomal protein S13/S15, N-terminal	2
Ribosomal protein S13-like, H2TH	2
Ribosomal protein S14, conserved site	2
Ribosomal protein S17, conserved site	2
Ribosomal protein S19e, conserved site	2
Ribosomal protein S2	2
Ribosomal protein S2, eukaryotic/archaeal	2
Ribosomal protein S23, eukaryotic/archaeal	2
Ribosomal protein S23/S29, mitochondrial	2
Ribosomal protein S4e	2
Ribosomal protein S4e, central	2
Ribosomal protein S5, C-terminal	2
Ribosome maturation protein SBDS	2
Ribosome maturation protein SBDS, C-terminal	2
Ribosome recycling factor, putative, nematode	2
Ribosome-binding factor A, conserved site	2
Ricin B-related lectin	2
RNA helicase, ATP-dependent, DEAD-box, conserved site	2
RNA helicase, DEAD-box type, Q motif	2
RNA polymerase subunit, RPB6/omega	2
RNA polymerase, Rpb5, N-terminal	2
RNA polymerases, N/8 kDa subunit	2
RNA recognition, region 1	2
Ryanodine receptor-related	2
S-adenosyl-L-homocysteine hydrolase, NAD binding	2
S-adenosylmethionine decarboxylase, core	2
SANT, DNA-binding	2
SART-1 protein	2
Schwannomin interacting protein 1	2
Scramblase	2
Sec63 domain	2
Selenoprotein T	2
Serine hydroxymethyltransferase	2
Signal recognition particle, SRP14 subunit	2
Skb1 methyltransferase	2
Small-subunit processome, Utp11	2
SOUL haem-binding protein	2
SPARC/Testican, calcium-binding domain	2
Spb1, C-terminal	2
SPla/RYanodine receptor SPRY	2
Splicing factor 3B subunit 5/RDS3 complex subunit 10	2
Splicing factor, CC1-like	2
STAT transcription factor, core	2
Steadiness box	2
Strictosidine synthase	2
Succinate dehydrogenase, cytochrome b subunit, conserved site	2
Succinyl-CoA synthetase, beta subunit	2
Surfeit locus 1	2
Survival motor neuron	2
Sushi/SCR/CCP	2
Synaphin	2
TAFII28-like protein	2
Talin related	2
T-complex 11	2
T-complex protein 1, eta subunit	2
T-complex protein 1, gamma subunit	2
Tensin phosphatase, C2 domain	2
Tetrahydrofolate dehydrogenase/cyclohydrolase	2
TGS	2
TGS-like	2
ThiJ/PfpI	2
TM2	2
TMP21 related	2
TMPIT-like	2
TRAM, LAG1 and CLN8 homology	2
Transaldolase	2
Transcription factor CBF/NF-Y/archaeal histone	2
Transcription factor Tfb4	2
Transcription factor TFIIB, cyclin-related	2
Transcription factor TFIID, C-terminal/DNA glycosylase, N-terminal	2
Transcription initiation factor IIA, gamma subunit, C-terminal	2
Transcription initiation factor IIA, gamma subunit, N-terminal	2
Transcription initiation factor IID, 18 kDa subunit	2
Transcription initiation factor IIF, beta subunit	2
Transcription initiation factor TFIID, 23-30 kDa subunit	2
Transcription regulator cyclin	2
Transferrin receptor-like, dimerisation	2
Translation elongation factor EFTs/EF1B, dimerisation	2
Translation elongation factor EFTu/EF1A, bacterial and organelle	2
Translation elongation factor, IF5A C-terminal	2
Translation initiation factor 3, subunit 12, eukaryotic	2
Translation initiation factor 3, subunit 12, N-terminal, eukaryotic	2
Translation initiation factor IF2/IF5	2
Translation protein SH3-like, subgroup	2
Translocon-associated	2
Translocon-associated, gamma subunit	2
Transmembrane protein 188	2
Transmembrane protein 55A/B	2
Trimeric LpxA-like	2
tRNA intron endonuclease, catalytic domain-like	2
Tryptophan 2,3-dioxygenase	2
t-SNARE	2
Tudor domain	2
Tudor subgroup	2
Tumor protein D52	2
UbiA prenyltransferase	2
Ubiquinol-cytochrome c reductase, iron-sulphur subunit	2
Ubiquitin fusion degradation protein UFD1	2
UDP-glucose 4-epimerase	2
UDP-glucose/GDP-mannose dehydrogenase, C-terminal	2
UDP-glucose:Glycoprotein Glucosyltransferase	2
Uncharacterised protein family UPF0025	2
Uncharacterised protein family UPF0029, N-terminal	2
Uncharacterised protein family UPF0041	2
Uncharacterised protein family UPF0136, Transmembrane	2
Uncharacterised protein family UPF0183	2
Uncharacterised protein family UPF0197	2
Uncharacterised protein family UPF0220	2
Uncharacterised protein family UPF0363	2
Uncharacterised protein family, carbohydrate kinase-related	2
UPF0103/Mediator of ErbB2-driven cell motility (Memo), related	2
Uridine phosphorylase, eukaryotic	2
Vacuolar protein sorting 55	2
Valyl-tRNA synthetase, class Ia	2
Vinculin/alpha-catenin	2
Vitellinogen, beta-sheet N-terminal	2
Vps4 oligomerisation, C-terminal	2
Xanthine/uracil/vitamin C permease	2
Xylose isomerase-type TIM barrel	2
YEATS	2
Yip1 domain	2
Yippee-like protein	2
Zinc finger, CCHC retroviral-type	2
Zinc finger, CHCC-type	2
Zinc finger, DPH-type	2
Zinc finger, MIZ-type	2
Zinc finger, MYND-type	2
Zinc finger, U1-type	2
Zinc finger, UBP-type	2
Zinc finger, ZPR1-type	2
[NiFe]-hydrogenase-3-type complex, small subunit/NADH:quinone oxidoreductase, subunit NuoB	1
2,3-diketo-5-methylthio-1-phosphopentane phosphatase	1
26S proteasome non-ATPase regulatory subunit 5	1
26S proteasome, regulatory subunit Rpn7	1
2-amino-3-ketobutyrate coenzyme A ligase	1
2Fe-2S ferredoxin, iron-sulphur binding site	1
2-phosphoglycolate phosphatase, eukaryotic	1
4-hydroxybenzoate polyprenyl transferase	1
5-AMP-activated protein kinase, beta subunit, complex-interacting region	1
6-phosphofructo-2-kinase	1
6-phosphogluconate dehydrogenase, C-terminal	1
6-phosphogluconolactonase	1
7TM GPCR, serpentine receptor class w (Srw)	1
ABC transporter integral membrane type 1	1
ABC transporter, transmembrane region	1
ABC transporter, transmembrane region, type 1	1
Achaete-scute transcription factor related	1
Aconitase, mitochondrial-like	1
Aconitase/3-isopropylmalate dehydratase large subunit, alpha/beta/alpha, subdomain 1/3	1
Actin-binding FH2	1
Activator of Hsp90 ATPase homologue 1-like	1
Acyl-CoA dehydrogenase, conserved site	1
Acyltransferase 3	1
Adaptor protein Cbl, SH2-like	1
Adaptor protein complex, sigma subunit	1
Adenosine/AMP deaminase active site	1
Adenylate cyclase-associated CAP	1
Adenylate kinase, subfamily	1
Adenylyl cyclase class-3/4/guanylyl cyclase, conserved site	1
Adrenodoxin, iron-sulphur binding site	1
AICARFT/IMPCHase bienzyme	1
AICARFT/IMPCHase bienzyme, formylation region	1
Alanine racemase/group IV decarboxylase, C-terminal	1
Alcohol dehydrogenase GroES-like	1
Aldose 1-epimerase, conserved site	1
Alkaline phosphatase-like, alpha/beta/alpha	1
Alkaline phytoceramidase	1
Alkaline-phosphatase-like, core domain	1
Alpha/beta hydrolase fold-1	1
Alpha/beta hydrolase fold-3	1
Alpha-D-phosphohexomutase, C-terminal	1
Amidohydrolase 1	1
Amidohydrolase 2	1
Amino acid-binding ACT	1
Aminoacyl-tRNA synthetase, class 1a, anticodon-binding	1
Aminoacyl-tRNA synthetase, class I, anticodon-binding	1
Aminoacyl-tRNA synthetase, class Ib	1
Aminotransferase, class-II, pyridoxal-phosphate binding site	1
Aminotransferases, class-I, pyridoxal-phosphate-binding site	1
AP endonuclease, family 2	1
Apolipoprotein O	1
Arginase, subgroup	1
Arginine-tRNA-protein transferase, C-terminal	1
ArgK protein	1
Armet protein	1
Aromatic amino acid beta-eliminating lyase/threonine aldolase	1
Aspartate/ornithine carbamoyltransferase	1
Aspartyl/Asparaginyl beta-hydroxylase	1
Ataxin, AXH region	1
Ataxin-10 domain	1
ATG2, C-terminal	1
ATP synthase assembly factor FMC1, mitochondrial	1
ATPase, AAA-type, VAT, N-terminal	1
ATPase, anion-transporting	1
ATPase, F0 complex, subunit B, mitochondrial	1
ATPase, P-type cation exchange, beta subunit	1
ATPase, V1 complex, subunit H, C-terminal	1
ATPase, V1/A1 complex, subunit E	1
ATPase, V1/A1 complex, subunit F	1
ATPase-like, ParA/MinD	1
ATP-dependent DNA ligase, conserved site	1
ATP-grasp fold	1
ATP-grasp fold, succinyl-CoA synthetase-type	1
Autophagy-related protein 3, C-terminal	1
BAAT/Acyl-CoA thioester hydrolase C-terminal	1
Bactericidal permeability-increasing protein, alpha/beta domain	1
Band 4.1, C-terminal	1
Band 7/stomatin-like, conserved site	1
Beta-amyloid precursor protein C-terminal	1
Beta-ketoacyl synthase	1
Bicarbonate transporter, cytoplasmic	1
Biogenesis of lysosome-related organelles complex-1, subunit 2	1
Biotin carboxylation region	1
Biotin protein ligase, C-terminal	1
Bladder cancer-related BC10	1
Bladder cancer-related BC10-like	1
Blue (type 1) copper domain	1
Branched-chain amino acid aminotransferase II	1
Bromodomain, conserved site	1
bZIP transcription factor, bZIP-1	1
C-5 cytosine-specific DNA methylase, active site	1
Cadherin-like	1
Calcium/calmodulin dependent protein kinase II, association-domain	1
Calcium/calmodulin-dependent protein kinase II isoform	1
Calreticulin	1
CAP, conserved site	1
Carbamoyl phosphate synthase, large subunit, N-terminal	1
Carbamoyl phosphate synthetase, large subunit, ATP-binding	1
Carbohydrate kinase, FGGY, conserved site	1
Carbohydrate kinase, FGGY, N-terminal	1
Carbohydrate kinase, predicted, conserved site	1
Carbonic anhydrase, CAH-4-like, nematode	1
Carboxypeptidase, regulatory region	1
Carboxypeptidase-like, regulatory region	1
Carotenoid oxygenase	1
CASP, C-terminal	1
Catalase related subgroup	1
Cation/H+ exchanger, conserved region	1
C-CAP/cofactor C-like domain	1
CCR4-Not complex component, Not1	1
CD59 antigen, conserved site	1
Cdc37	1
Cdc37, Hsp90 binding	1
Cell surface receptor IPT/TIG	1
Chaperonin Cpn10, conserved site	1
Choloylglycine hydrolase	1
Chromadorea ALT	1
Chromatin associated protein KTI12	1
Chromosome transmission fidelity protein 8	1
Citrate synthase active site	1
Citrate synthase-like, small alpha subdomain	1
Class I peptide chain release factor	1
Clathrin adaptor AP1, sigma subunit	1
Clathrin adaptor, alpha-adaptin, appendage, C-terminal subdomain	1
Clathrin adaptor, alpha-adaptin, appendage, Ig-like subdomain	1
Clathrin adaptor, beta-adaptin, appendage, C-terminal subdomain	1
Clathrin adaptor, beta-adaptin, appendage, Ig-like subdomain	1
Clathrin adaptor, mu subunit, conserved site	1
Clathrin/coatomer adaptor, adaptin-like, N-terminal	1
Cleavage and polyadenylation specificity factor, 25 kDa subunit	1
Coatomer, alpha subunit, C-terminal	1
Coatomer, gamma subunit , appendage	1
Cobalamin (vitamin B12)-dependent enzyme, catalytic	1
Cobalamin (vitamin B12)-dependent enzyme, catalytic subdomain	1
Coiled-coil domain-containing protein 149-A	1
Coiled-coil-helix-coiled-coil-helix domain-containing protein 1	1
Conserved carboxylase region	1
Copine	1
Copper type II, ascorbate-dependent monooxygenase-like, C-terminal	1
Cornichon	1
Coronin	1
Crontonase, C-terminal	1
CUB	1
Cyclase-associated protein CAP/septum formation inhibitor MinC, C-terminal	1
Cyclin	1
Cyclin H	1
Cyclin, C-terminal	1
Cyclin, N-terminal	1
Cyclin-like F-box	1
Cysteine-rich flanking region, C-terminal	1
Cysteinyl-tRNA synthetase, class Ia, C-terminal	1
Cytidyltransferase-related	1
Cytochrome b561, eukaryote	1
Cytochrome c oxidase assembly protein PET191, N-terminal	1
Cytochrome oxidase assembly	1
D-3-phosphogylcerate Dehydrogenase	1
DDRGK domain	1
Defective in cullin neddylation	1
Delta 1-pyrroline-5-carboxylate reductase	1
Deoxyribonuclease, TatD	1
Deoxyribonuclease, TatD-related	1
Deoxyribose-phosphate aldolase	1
Deoxyribose-phosphate aldolase/phospho-2-dehydro-3-deoxyheptonate aldolase	1
DeoxyUTP pyrophosphatase	1
DeoxyUTP pyrophosphatase subfamily 1	1
D-glucuronyl C5-epimerase	1
Dihydrofolate reductase	1
Dihydrolipoamide dehydrogenase	1
Dihydroorotase, conserved site	1
Dihydroorotate dehydrogenase, classes 1 and 2	1
Diphosphomevalonate decarboxylase	1
DNA breaking-rejoining enzyme, catalytic core	1
DNA mismatch repair protein	1
DNA mismatch repair protein Mlh1	1
DNA polymerase alpha/epsilon, subunit B	1
DNA polymerase III, clamp-loader complex, subunit E, C-terminal	1
DNA repair metallo-beta-lactamase	1
DNA repair protein rad10	1
DNA-binding SAP	1
DNA-dependent ATPase MCM	1
DNA-directed DNA polymerase, family B	1
DNA-directed DNA-polymerase, family A, mitochondria	1
DNA-directed RNA pol I, largest subunit	1
DNA-directed RNA polymerase M, 15 kDa subunit, conserved site	1
DNA-directed RNA polymerase, RpoA/D/Rpb3-type	1
DSBA oxidoreductase	1
DTHCT	1
Dynamitin	1
Dynein heavy chain	1
Dynein light chain, type 1 and 2, conserved site	1
Dynein light chain-related	1
E2 binding	1
E2F-associated phosphoprotein, C-terminal	1
E3 ubiquitin ligase, SCF complex, Skp subunit	1
EF hand associated, type-1	1
EGF calcium-binding	1
EGF, extracellular	1
Electron transfer flavoprotein, alpha subunit, C-terminal, conserved site	1
Electron transfer flavoprotein, beta subunit	1
Electron transfer flavoprotein-ubiquinone oxidoreductase	1
ELL-associated factor	1
Elongator protein 3/MiaB/NifB	1
Endoglin/CD105 antigen	1
Endonuclease TnsA, N-terminal/resolvase Hjc/tRNA endonuclease, C-terminal	1
Endonuclease V	1
Enoyl-CoA hydratase/isomerase, conserved site	1
ENTH/VHS	1
EPS15 homology (EH)	1
ERG2 and sigma1 receptor-like	1
ETC complex I subunit	1
Eukaryotic transcription factor, Skn-1-like, DNA-binding	1
Eukaryotic translation initiation factor 3 subunit 8, N-terminal	1
Eukaryotic translation initiation factor SUI1	1
Excinuclease ABC, C subunit, N-terminal	1
Exocyst complex, component Exoc1	1
Exosome-associated factor Rrp47/DNA strand repair C1D	1
Extracellular solute-binding protein, family 3, conserved site	1
Ezrin/radixin/moesin, C-terminal	1
F-actin capping protein, alpha subunit	1
F-actin capping protein, alpha subunit, actin binding	1
F-actin capping protein, alpha subunit, conserved site	1
FAD-dependent pyridine nucleotide-disulphide oxidoreductase	1
FAS1 domain	1
Fatty acid hydroxylase	1
FERM conserved site	1
FERM, C-terminal PH-like domain	1
FERM, N-terminal	1
Ferritin, conserved site	1
FFD and TFG box motifs	1
Fibrinogen, alpha/beta/gamma chain, C-terminal globular, subdomain 1	1
Fibritin/6-phosphogluconate dehydrogenase, C-terminal extension	1
Filamentation induced by cAMP/death on curing, related	1
FMN-binding split barrel	1
FMN-binding split barrel, related	1
Folate-sensitive fragile site protein Fra10Ac1	1
Follistatin/Osteonectin-like EGF domain	1
Follistatin-like, N-terminal	1
Forkhead-associated	1
Formate-tetrahydrofolate ligase, FTHFS	1
Formiminoglutamate deiminase	1
Four F5 protein	1
Fukutin-related	1
Fumarase C, C-terminal	1
FUN14	1
Fzo-like conserved region	1
G2/mitotic-specific cyclin B3	1
Gamma-glutamylcyclotransferase	1
Gamma-secretase aspartyl protease complex, presenilin enhancer-2 subunit	1
Gas vesicle protein GvpA, conserved site	1
GCN5-like 1	1
GHMP kinase	1
Glia maturation factor beta	1
Glucosidase II beta subunit-like	1
Glutamate receptor-related	1
Glutamate-cysteine ligase catalytic subunit	1
Glutamine amidotransferase, type II	1
Glutamine synthetase, catalytic region	1
Glutaminyl-tRNA synthetase, class Ic, non-specific RNA-binding region part 1	1
Glutamyl/glutaminyl-tRNA synthetase, class Ic, alpha-bundle domain	1
Glutamyl/glutaminyl-tRNA synthetase, class Ic, catalytic domain	1
Glutathione S-transferase, alpha class	1
Glutathione synthase, alpha-helical, eukaryotic	1
Glycine cleavage H-protein, subgroup	1
Glycine cleavage T-protein, C-terminal barrel	1
Glycoprotein 25L related	1
Glycoside hydrolase, chitinase active site	1
Glycoside hydrolase, family 18, catalytic domain	1
Glycoside hydrolase, family 29	1
Glycoside hydrolase, family 30	1
Glycosyl hydrolase, family 13, catalytic region	1
Glycosyl transferase, family 2	1
Glycosyl transferase, family 28, C-terminal	1
Glycosyl transferase, family 8	1
Glycyl-tRNA synthetase, alpha2 dimer, C-terminal	1
Glyoxalase I	1
Glyoxalase I, conserved site	1
Golgin subfamily A member 7/ERF4	1
Got1-like protein	1
GPCR, family 2, corticotropin releasing factor receptor	1
GPCR, family 2, secretin-like, conserved site	1
GPI transamidase subunit PIG-U	1
GRAM	1
Growth arrest/ DNA-damage-inducible protein-interacting protein 1	1
Growth factor, receptor	1
GrpE nucleotide exchange factor, coiled-coil	1
GTP-binding nuclear protein, Ran, conserved site	1
GTP-binding protein Obg/CgtA	1
Guanylate kinase/L-type calcium channel region	1
Guanylate kinase-associated, C-terminal	1
HAD-superfamily hydrolase, subfamily IA, variant 1	1
HAD-superfamily hydrolase, subfamily IA, variant 3	1
Haemoglobin, beta	1
HAS subgroup	1
Heat shock protein DnaJ, conserved site	1
Helix-hairpin-helix motif	1
Heparan sulphate 6-sulfotransferase	1
Heparan sulphate 6-sulfotransferase-related	1
High-temperature-induced dauer-formation protein-like	1
HIRA-interacting protein 5	1
Histone deacetylase	1
Histone H4 acetyltransferase, NuA4 complex, Eaf6	1
Homeobox protein, antennapedia type, conserved site	1
Homeodomain Cdx	1
HRDC-like	1
IKI3	1
Immunoglobulin subtype	1
IMP dehydrogenase / GMP reductase, conserved site	1
IMP dehydrogenase/GMP reductase	1
Indoleamine 2,3-dioxygenase	1
Initiation factor eIF2 gamma, C-terminal	1
Inosine guanosine and xanthosine phosphorylase	1
Inositol 1,4,5-trisphosphate/ryanodine receptor	1
Insect cuticle protein	1
Insulin/IGF/relaxin	1
Integrin alpha chain, C-terminal, cytoplasmic region	1
Integrin beta subunit, C-terminal	1
Integrin beta subunit, cytoplasmic	1
Intein splicing site	1
Interleukin 1/heparin-binding growth factor	1
Intermediate filament protein, conserved site	1
Intermembrane space-Faced domain of Tom22	1
Iojap-related protein	1
Iron hydrogenase	1
ISC system FeS cluster assembly, IscU scaffold	1
Ketopantoate reductase ApbA/PanE, N-terminal	1
Kinase binding protein CGI-121	1
Kringle, conserved site	1
KRR1 interacting protein 1	1
KRR1 interacting protein 1, subgroup	1
Kua-ubiquitin conjugating enzyme hybrid, localisation	1
LAG1, DNA binding	1
Laminin G, subdomain 2	1
Lamino-associated polypeptide 2/emerin	1
Lanthionine synthetase C-like	1
Lariat debranching enzyme, C-terminal	1
Legume-like lectin	1
Leucine-rich repeat flightless-interacting protein	1
LicD-like	1
Lipase, class 2	1
Lipase, GDSL	1
Lipoamide Acyltransferase	1
LisH dimerisation motif	1
L-lactate dehydrogenase, active site	1
LPS-induced tumor necrosis factor alpha factor	1
Lysosomal cystine transporter	1
Lysyl-tRNA synthetase, class II, C-terminal	1
Machado-Joseph disease protein MJD	1
Macrophage migration inhibitory factor, conserved site	1
Maf-like protein	1
Major facilitator superfamily MFS-1	1
Malate synthase	1
Male sterility	1
Male sterility, NAD-binding	1
Manganese/iron superoxide dismutase, binding site	1
MaoC-like dehydratase	1
Maternal tudor protein	1
Mediator complex, subunit Med10	1
Mediator complex, subunit Med18, metazoa/fungi	1
Membrane bound O-acyl transferase, MBOAT	1
Membrane insertion protein, OxaA/YidC	1
Metal-dependent phosphohydrolase, HD region, subdomain	1
Metalloenzyme	1
Methylmalonyl-CoA epimerase	1
Methylmalonyl-CoA mutase, C-terminal	1
Methyltransferase TRM13	1
Methyltransferase type 11	1
Microtubule associated protein Tau	1
Microtubule-associated protein CRIPT	1
Miro-like	1
Mitochondrial distribution and morphology family 35/apoptosis	1
Mitochondrial inner membrane protein Mitofilin	1
Mitochondrial inner membrane translocase complex, subunit Tim21	1
Mitochondrial inner membrane translocase complex, subunit Tim44-related	1
Mitochondrial outer membrane translocase complex, subunitt Tom7	1
Mitogen activated protein kinase kinase kinase 3	1
MLL Transcription Factor	1
Moesin	1
MOFRL	1
Molybdenum cofactor biosynthesis, conserved site	1
Molybdopterin oxidoreductase	1
Monothiol glutaredoxin	1
MOZ/SAS-like protein	1
mRNA capping enzyme, C-terminal	1
mRNA capping enzyme, large subunit	1
Mrp, conserved site	1
MtN3 and saliva related transmembrane protein, conserved region	1
Multicopper oxidase, type 1	1
Multiprotein bridging factor 1, N-terminal	1
MYB-like	1
Myelin proteolipid protein PLP	1
Myelodysplasia-myeloid leukemia factor 1-interacting protein	1
N1221-like	1
N2,N2-dimethylguanosine tRNA methyltransferase	1
Na+/H+ exchanger, isoforms 3/9, conserved region	1
N-acetylglucosaminyl transferase component	1
NAD(P) transhydrogenase, beta subunit	1
NAD-dependent glycerol-3-phosphate dehydrogenase, C-terminal	1
NADH (or F420H2) dehydrogenase, subunit C	1
NADH ubiquinone oxidoreductase, F subunit, iron sulphur binding	1
NADH:flavin oxidoreductase/NADH oxidase, N-terminal	1
NADH:ubiquinone oxidoreductase intermediate-associated protein 30	1
[truncated: 382 more rows]

## Sheet: A. caninum
InterProscan description (Ancylostoma caninum)	No. of ESTs
SCP-like extracellular	362
Ankyrin	271
Allergen V5/Tpx-1 related	232
RNA recognition motif, RNP-1	198
Zinc finger, C2H2-type	185
WD40 repeat	179
Protein kinase-like	166
NAD(P)-binding domain	160
Protein kinase, core	136
Proteinase inhibitor I2, Kunitz metazoa	126
WD40 repeat, subgroup	126
EGF-like region, conserved site	113
WD40 repeat 2	108
Zinc finger, LIM-type	103
Src homology-3 domain	98
Tyrosine protein kinase	98
Mitochondrial substrate/solute carrier	96
Peptidase C1A, papain C-terminal	86
Serine/threonine protein kinase-related	86
PDZ/DHR/GLGF	85
Serine/threonine protein kinase	81
Nucleotide-binding, alpha-beta plait	80
WD40 repeat-like	80
EF-HAND 2	79
Zinc finger, C2H2-like	77
Protein-tyrosine phosphatase, receptor/non-receptor type	76
Collagen triple helix repeat	73
DNA/RNA helicase, C-terminal	71
WD40/YVTN repeat-like	70
Peptidase, cysteine peptidase active site	69
Galectin, carbohydrate recognition domain	66
Serine/threonine-specific protein phosphatase and bis(5-nucleosyl)-tetraphosphatase	66
Tetratricopeptide repeat	66
WD40 repeat, region	61
Calponin repeat	60
Kelch repeat type 1	60
Mitochondrial substrate carrier	57
Major facilitator superfamily, general substrate transporter	56
EF-HAND 1	55
Annexin repeat	53
Armadillo	52
WW/Rsp5/WWP	52
HECT	51
Short-chain dehydrogenase/reductase SDR	51
Chaperonin Cpn60/TCP-1	50
HEAT	50
Actin/actin-like	49
Armadillo-type fold	49
Peptidase C1A, papain	49
WD40 repeat, conserved site	49
PapD-like	46
Peptidase aspartic, catalytic	46
Major sperm protein	45
Pleckstrin homology	45
Ubiquitin-conjugating enzyme, E2	45
Low density lipoprotein-receptor, class A, cysteine-rich	44
Calcium-binding EF-hand	43
Peptidase A1	43
Peptidyl-prolyl cis-trans isomerase, cyclophilin-type	43
Pumilio RNA-binding region	42
Thioredoxin-like fold	42
Heat shock protein DnaJ, N-terminal	41
Peptidase C1A, cathepsin B	41
Serine/threonine protein kinase, active site	41
Protease inhibitor I4, serpin	40
Protein kinase, ATP binding site	40
Zinc finger, RING-type	39
EF-Hand type	38
Histone-fold	38
Immunoglobulin-like fold	37
Major intrinsic protein	37
UDP-glucuronosyl/UDP-glucosyltransferase	37
Nuclear hormone receptor, ligand-binding	36
Transthyretin-like	36
BRCT	35
Hexokinase	34
Peptidase M12A, astacin	34
Thioredoxin fold	34
Armadillo-like helical	33
Glycoside hydrolase, catalytic core	33
C2 calcium-dependent membrane targeting	32
GoLoco motif	32
Pyridoxal phosphate-dependent transferase, major region	32
Rhodanese-like	32
Aldo/keto reductase	31
Aldolase-type TIM barrel	31
ATPase, AAA-type, core	31
Calponin-like actin-binding	31
FF domain	30
Pleckstrin homology-type	30
SH2 motif	30
Ubiquitin-conjugating enzyme/RWD-like	30
Ras	29
Tetratricopeptide-like helical	29
Glycoside hydrolase, family 47	28
Heat shock protein Hsp20	28
Neurotransmitter-gated ion-channel ligand-binding	28
Peptidase C19, ubiquitin carboxyl-terminal hydrolase 2	28
Phosphoenolpyruvate carboxykinase, GTP-utilising	28
RhoGAP	28
Zinc finger, CCHC-type	28
EGF-like, laminin	27
Glutathione S-transferase, C-terminal-like	27
Innexin	27
Isocitrate/isopropylmalate dehydrogenase	27
Nuclear hormone receptor, ligand-binding, core	27
Tubulin/FtsZ, GTPase domain	27
ABC transporter-like	26
Concanavalin A-like lectin/glucanase	26
EF hand	26
Glyceraldehyde 3-phosphate dehydrogenase	26
Immunoglobulin-like	26
Molecular chaperone, heat shock protein, Hsp40, DnaJ	26
Ricin B lectin	26
Stem cell self-renewal protein Piwi	26
Dual-specific/protein-tyrosine phosphatase, conserved region	25
Ribosomal protein S7	25
Tetratricopeptide region	25
14-3-3 protein	24
Aldehyde dehydrogenase	24
BTB/POZ fold	24
Concanavalin A-like lectin/glucanase, subgroup	24
K Homology, type 1	24
Kelch related	24
Leucine-rich repeat, typical subtype	24
Polynucleotidyl transferase, ribonuclease H fold	24
Acyl-CoA N-acyltransferase	23
C-type lectin	23
Deoxyribonuclease II	23
Heat shock protein Hsp90	23
Peptidase M24, structural domain	23
Protease inhibitor I8, cysteine-rich trypsin inhibitor-like	23
Ras small GTPase, Rab type	23
Ubiquitin interacting motif	23
Adenylate kinase	22
Filamin/ABP280 repeat-like	22
Heat shock protein Hsp70	22
Immunoglobulin I-set	22
K Homology, type 1, subgroup	22
Lactate dehydrogenase/glycoside hydrolase, family 4, C-terminal	22
Metallophosphoesterase	22
Nitrilase/cyanide hydratase and apolipoprotein N-acyltransferase	22
Peptidase C2, calpain	22
Protein phosphatase 2C-related	22
Rossmann-like alpha/beta/alpha sandwich fold	22
Tetratricopeptide TPR-1	22
Apyrase	21
ATPase, P-type, K/Mg/Cd/Cu/Zn/Na/Ca/Na/H-transporter	21
C2 calcium/lipid-binding region, CaLB	21
K Homology	21
Metridin-like ShK toxin	21
Phosphatidylinositol 3- and 4-kinase, catalytic	21
RabGAP/TBC	21
Regulator of G protein signalling	21
Sec1-like protein	21
Amidase signature enzyme	20
Chitin binding protein, peritrophin-A	20
C-type lectin fold	20
CUB	20
Cystathionine beta-synthase, core	20
Major facilitator superfamily MFS-1	20
Peptidase M, neutral zinc metallopeptidases, zinc-binding site	20
Peptidase, metallopeptidases	20
Proteasome component region PCI	20
Sterile alpha motif SAM	20
Superoxide dismutase, copper/zinc binding	20
Target SNARE coiled-coil region	20
Tubulin/FtsZ, 2-layer sandwich domain	20
Wnt superfamily	20
XYPPX repeat	20
Enolase	19
Pyridoxal phosphate-dependent enzyme, beta subunit	19
Pyridoxal phosphate-dependent transferase, major region, subdomain 1	19
Thyroglobulin type-1	19
Triosephosphate isomerase	19
Winged helix repressor DNA-binding	19
ATP-binding region, ATPase-like	18
DNA-dependent ATPase MCM	18
EGF-like, type 3	18
GNS1/SUR4 membrane protein	18
High mobility group, HMG1/HMG2	18
Homeobox	18
Leucine-rich repeat	18
Peptidase M13, neprilysin	18
Peptidase S1 and S6, chymotrypsin/Hap	18
Phosphoglycerate kinase	18
Protein-tyrosine phosphatase, active site	18
Ras small GTPase, Ras type	18
Regulator of chromosome condensation, RCC1	18
RNA-directed DNA polymerase (reverse transcriptase), related	18
Thiolase	18
von Willebrand factor, type A	18
Zinc finger, PHD-finger	18
ATPase, AAA+ type, core	17
Endoplasmic reticulum, targeting sequence	17
Fibronectin, type III	17
Heat shock protein 70	17
Homeodomain-like	17
Lactate/malate dehydrogenase	17
MADF domain	17
Myosin tail	17
Nucleic acid-binding, OB-fold	17
Protein-tyrosine phosphatase, catalytic	17
Spectrin repeat	17
Zinc finger, CCCH-type	17
Zinc finger, FYVE/PHD-type	17
ATPase, AAA-type, conserved site	16
Carbonic anhydrase, alpha-class, catalytic domain	16
Cystinosin/ERS1p repeat	16
Eukaryotic translation initiation factor 4E (eIF-4E)	16
Glycoside hydrolase, family 31	16
Glycoside hydrolase, family 37	16
Glycoside hydrolase, subgroup, catalytic core	16
Helicase, superfamily 1 and 2, ATP-binding	16
HSP20-like chaperone	16
Kinesin, motor region	16
Nematode cuticle collagen, N-terminal	16
Neurotransmitter-gated ion-channel	16
Phox-like	16
ABC transporter, conserved site	15
Acyltransferase ChoActase/COT/CPT	15
Anticodon-binding	15
C2 membrane targeting protein	15
Clathrin adaptor, mu subunit, C-terminal	15
Cyclin-like F-box	15
Cytochrome P450	15
EGF-like	15
Glycogen synthase	15
Immunoglobulin E-set	15
Intermediate filament protein	15
Low-density lipoprotein receptor, YWTD repeat	15
Neurotransmitter-gated ion-channel transmembrane region	15
Nucleic acid-binding, OB-fold-like	15
Peptidase M1, membrane alanine aminopeptidase	15
Peptidase S8 and S53, subtilisin, kexin, sedolisin	15
Proteasome, subunit alpha/beta	15
Ras small GTPase, Rho type	15
Ribosomal protein L44e	15
RNA 3'-terminal phosphate cyclase- like	15
Thrombospondin, type 1 repeat	15
Tubulin	15
Ubiquitin	15
Zinc finger, C3HC4 RING-type	15
6-phosphogluconate dehydrogenase, C-terminal-like	14
Aldehyde dehydrogenase, conserved site	14
ATPase, F1/V1/A1 complex, alpha/beta subunit, C-terminal	14
Bromodomain	14
Carboxylesterase, type B	14
DNA/RNA helicase, DEAD/DEAH box type, N-terminal	14
Histone core	14
Peptidase S10, serine carboxypeptidase	14
Peptidase S28	14
Peptidase, trypsin-like serine and cysteine	14
Pyridoxal phosphate-dependent transferase, major region, subdomain 2	14
Ribosomal protein L11	14
Zinc finger, nuclear hormone receptor-type	14
Actin-binding, cofilin/tropomyosin type	13
AMP-dependent synthetase and ligase	13
ARF/SAR superfamily	13
BTB/POZ-like	13
Calreticulin/calnexin	13
Chromo domain	13
Cys/Met metabolism, pyridoxal phosphate-dependent enzyme	13
D111/G-patch	13
DNA mismatch repair protein MutS, C-terminal	13
Double-stranded RNA binding	13
Fibronectin, type III-like fold	13
Glutaredoxin	13
Immunoglobulin subtype 2	13
Mov34/MPN/PAD-1	13
Peptidase C19, ubiquitin carboxyl-terminal hydrolase 2, conserved site	13
Protease inhibitor I8, cysteine-rich trypsin inhibitor-like subgroup	13
Ribosomal protein L5	13
SET	13
Tyrosine protein kinase, active site	13
Aldehyde/histidinol dehydrogenase	12
Allergen V5/Tpx-1 related, conserved site	12
Annexin	12
BSD	12
Calreticulin/calnexin, conserved site	12
Cyclin-like	12
Cyclophilin-like	12
Galactose oxidase/kelch, beta-propeller	12
Histone deacetylase superfamily	12
Histone H3	12
Immunoglobulin subtype	12
Kelch-type beta propeller	12
Lipase, class 3	12
Nematode fatty acid retinoid binding	12
NHL repeat, subgroup	12
Phosphofructokinase	12
Proteinase inhibitor I1, Kazal	12
Ribonuclease III	12
Rieske [2Fe-2S] iron-sulphur domain	12
RNA-directed DNA polymerase (reverse transcriptase)	12
Small GTP-binding protein	12
Thioredoxin-like	12
Translation elongation and initiation factors/Ribosomal, beta-barrel	12
Tricarboxylate/iron carrier	12
Tubulin/FtsZ, N-terminal	12
Type 4 procollagen, C-terminal repeat	12
Ubiquitin supergroup	12
Adenylosuccinate synthetase	11
Aminoacyl-tRNA synthetase, class II (D, K and N)	11
Aminoacyl-tRNA synthetase, class II (D, K and N)-like	11
ATPase, F1/V1/A1 complex, alpha/beta subunit, nucleotide-binding domain	11
ATPase, V0/A0 complex, 116-kDa subunit	11
Bactericidal permeability-increasing protein, alpha/beta domain	11
C-type lectin-like	11
Fructose-1,6-bisphosphatase	11
Fructose-bisphosphate aldolase, class-I	11
General substrate transporter	11
Glycosyl transferase, family 31	11
Heat shock protein 70, conserved site	11
Histone H2A	11
Mbt repeat	11
Peptidase M13, neprilysin, C-terminal	11
Phosphoenolpyruvate carboxykinase, C-terminal	11
Proteasome/cyclosome, regulatory subunit	11
Protein kinase C-like, phorbol ester/diacylglycerol binding	11
Ras guanine nucleotide exchange factor	11
Ribosomal protein L1	11
Sel1-like	11
Sterile alpha motif homology	11
Sugar transporter, conserved site	11
TonB box, conserved site	11
TRAM, LAG1 and CLN8 homology	11
Translation elongation factor EF1B, gamma chain, conserved	11
Tubulin/FtsZ, C-terminal	11
UBX	11
Zinc finger, C2H2-type/integrase, DNA-binding	11
Zinc finger, PHD-type	11
Actin-binding FH2	10
Alcohol dehydrogenase superfamily, zinc-containing	10
Aldo/keto reductase, conserved site	10
Alpha-D-phosphohexomutase, alpha/beta/alpha I, II and III	10
Aminoacyl-tRNA synthetase, class II, conserved region	10
Calponin-homology	10
Catalase, N-terminal	10
CD36 antigen	10
Cellular retinaldehyde-binding/triple function, C-terminal	10
Cobalamin (vitamin B12)-binding	10
Cytochrome c oxidase, subunit Vb	10
Dehydrogenase, multihelical	10
Endonuclease/exonuclease/phosphatase	10
Forkhead-associated	10
GCN5-related N-acetyltransferase	10
Glutathione peroxidase	10
Glutathione S-transferase/chloride channel, C-terminal	10
GPCR, rhodopsin-like superfamily	10
HSP40/DnaJ peptide-binding	10
IQ calmodulin-binding region	10
Lipid-binding START	10
Metazoa galactosyltransferase	10
Molybdenum cofactor biosynthesis, MoeB	10
NHL repeat	10
Patched	10
Peptidase C12, ubiquitin carboxyl-terminal hydrolase 1	10
Peptidase M14, carboxypeptidase A	10
Peptidase S1/S6, chymotrypsin/Hap, active site	10
Protein of unknown function DUF229	10
Ribonucleotide reductase large subunit, C-terminal	10
S15/NS1, RNA-binding	10
Spectrin/alpha-actinin	10
Spermine synthase	10
Staphylococcal nuclease (SNase-like)	10
Thioredoxin domain	10
7TM GPCR, rhodopsin-like	9
Actin, conserved site	9
Acyl-CoA oxidase/dehydrogenase, central region	9
AGC-kinase, C-terminal	9
Aldehyde dehydrogenase, C-terminal	9
Amino acid transporter, transmembrane	9
Amino acid/polyamine transporter I	9
Aminotransferase class-III	9
Aminotransferase, class V/Cysteine desulfurase	9
ATPase, F1 complex, gamma subunit	9
Basic helix-loop-helix dimerisation region bHLH	9
Basic-leucine zipper (bZIP) transcription factor	9
Biotin/lipoyl attachment	9
Cation efflux protein	9
Cyclic nucleotide-binding	9
Dbl homology (DH) domain	9
Delayed-early response protein/equilibrative nucleoside transporter	9
Dual specificity phosphatase, catalytic domain	9
Dual specificity phosphatase, subgroup, catalytic domain	9
eIF4-gamma/eIF5/eIF2-epsilon	9
FERM central domain	9
Filament	9
Filamin/ABP280 repeat	9
Fumarate reductase/succinate dehydrogenase flavoprotein, N-terminal	9
Inorganic pyrophosphatase	9
Metalloenzyme, LuxS/M16 peptidase-like, metal-binding	9
Mob1/phocein	9
Myristoyl-CoA:protein N-myristoyltransferase	9
NAD-dependent epimerase/dehydratase	9
NAD-dependent histone deacetylase, silent information regulator Sir2	9
Orn/DAP/Arg decarboxylase 2	9
Peptidase A22A, presenilin	9
Phospholipase A2, active site	9
Phospholipase A2, eukaryotic	9
Prenyltransferase/squalene oxidase	9
Protein-L-isoaspartate(D-aspartate) O-methyltransferase	9
Prp18	9
Ran Binding Protein 1	9
Reticulon	9
Rho GTPase activation protein	9
Ricin B-related lectin	9
RNA-processing protein, HAT helix	9
S-adenosylmethionine synthetase	9
Tubulin, conserved site	9
Ubiquitin-associated/translation elongation factor EF1B, N-terminal, eukaryote	9
WHEP-TRS	9
Zinc finger, B-box	9
ABC transporter, transmembrane region	8
ABC transporter, transmembrane region, type 1	8
Acyl-CoA dehydrogenase/oxidase C-terminal	8
Acyl-CoA oxidase/dehydrogenase, type1/2, C-terminal	8
Adhesion regulating molecule	8
ARP2/3 complex 16 kDa subunit (p16-Arc)	8
ATPase, F1/V1/A1 complex, alpha/beta subunit, nucleotide-binding domain, active site	8
ATPase, P-type cation-transporter, C-terminal	8
Band 7 protein	8
Beige/BEACH	8
Bestrophin	8
Beta-lactamase-type transpeptidase fold	8
BTB/POZ	8
Clathrin, heavy chain/VPS, 7-fold repeat	8
Cyclin-related	8
Cysteine-rich repeat	8
Cytochrome b5	8
Cytochrome b561/ferric reductase transmembrane	8
Cytochrome c oxidase assembly protein CtaG/Cox11	8
Di-copper centre-containing	8
ENTH/VHS	8
ER lumen protein retaining receptor	8
Fibrinogen, alpha/beta/gamma chain, C-terminal globular	8
Fumarate lyase	8
Gelsolin	8
Globin, subset	8
Glutaredoxin-related protein	8
Glycosyl transferase, family 35	8
Granulin	8
GroES-like	8
Guanine nucleotide binding protein (G-protein), alpha subunit	8
HAD-superfamily hydrolase, subfamily IE	8
Histidine acid phosphatase	8
Homeodomain-related	8
I/LWEQ	8
Ion transport 2	8
L-Aspartase-like	8
Malic enzyme, NAD-binding	8
Organic anion transporter polypeptide OATP	8
Oxysterol-binding protein	8
Peptidase aspartic, active site	8
Peptidase M16, core	8
Phosphatidylethanolamine-binding protein PEBP	8
PIK-related kinase, FATC	8
PLC-like phosphodiesterase, TIM beta/alpha-barrel domain	8
Protein of unknown function DUF1308	8
Protein phosphatase 2C	8
Protein phosphatase 2C, N-terminal	8
Ribonuclease II and R	8
Ribosomal protein L7Ae/L30e/S12e/Gadd45	8
Ribosomal protein S18	8
Saposin-like	8
Serine hydroxymethyltransferase	8
Six-bladed beta-propeller, TolB-like	8
SOCS protein, C-terminal	8
Succinyl-CoA synthetase-like	8
Transcription elongation factor S-II, central region	8
Translation elongation factor EF1B, beta and delta chains, guanine nucleotide exchange	8
Translation elongation factor EFTs/EF1B, dimerisation	8
Tubulin-tyrosine ligase	8
Vinculin/alpha-catenin	8
Zinc finger, AN1-type	8
Zinc finger, RING-type, conserved site	8
Zinc finger, ZZ-type	8
Zinc/iron permease	8
3-hydroxyacyl-CoA dehydrogenase, C-terminal	7
4Fe-4S ferredoxin, iron-sulpur binding domain	7
ABC transporter integral membrane type 1	7
Acyl-CoA dehydrogenase/oxidase, middle and N-terminal	7
ADP-ribosylation factor	7
Alcohol dehydrogenase, zinc-binding	7
Aminotransferase, class I and II	7
Aminotransferase, class IV	7
Annexin repeat, conserved site	7
Catalase	7
Copper type II, ascorbate-dependent monooxygenase, N-terminal	7
Cullin homology	7
DNA helicase, ATP-dependent, RecQ type	7
DNA polymerase III, clamp loader complex, gamma/delta/delta subunit, C-terminal	7
DNA-binding HORMA	7
Ferredoxin	7
Globin-like	7
Glutaminase, core	7
Glycoside hydrolase, family 56	7
Glycosyl transferase, family 14	7
Guanine-nucleotide dissociation stimulator CDC25	7
Histone H2B	7
Hly-III related	7
Hyaluronidase	7
Hydroxymethylglutaryl-CoA reductase, class I/II, catalytic	7
Intermediate filament, C-terminal	7
Ion transport	7
Maternal tudor protein	7
NAD-dependent glycerol-3-phosphate dehydrogenase	7
Peptidase M17, leucyl aminopeptidase, C-terminal	7
Peptidase M20	7
Peptidase M24A, methionine aminopeptidase, subfamily 1	7
Peptidyl-prolyl cis-trans isomerase, FKBP-type	7
Phosphatidic acid phosphatase type 2/haloperoxidase	7
Phosphoglycerate mutase	7
Phospholipase A2	7
Phosphotyrosine interaction region	7
PRELI/MSF1	7
Protease inhibitor, Kazal-type	7
Protein of unknown function DUF148	7
Protein of unknown function DUF595	7
Protein synthesis factor, GTP-binding	7
Pyridine nucleotide-disulphide oxidoreductase, dimerisation	7
Regulator of G protein signalling superfamily	7
Ribosomal protein L2	7
Ribosomal protein S7, eukaryotic/archaeal	7
Saposin B	7
Sterile alpha motif-type	7
Sugar isomerase (SIS)	7
Sulphate transporter/antisigma-factor antagonist STAS	7
TATA-box binding	7
Tetratricopeptide TPR2	7
Transposase, type 1	7
Tumor protein D52	7
Uncharacterised protein family UPF0005	7
UTP--glucose-1-phosphate uridylyltransferase	7
VHS	7
Zinc finger, DHHC-type	7
Zinc finger, PHD-type, conserved site	7
SEP	6
2-oxoacid dehydrogenase acyltransferase, catalytic domain	6
Adenosine/AMP deaminase	6
Alkaline-phosphatase-like, core domain	6
Alpha tubulin	6
Amine oxidase	6
Aminoacyl-tRNA synthetase, class 1a, anticodon-binding	6
Aminoacyl-tRNA synthetase, class I, conserved site	6
Arginyl-tRNA synthetase, class Ic	6
ATP-grasp fold, subdomain 2	6
AT-rich interaction region	6
BAR	6
Beta tubulin	6
Casein kinase II, regulatory subunit	6
Cell division/GTP binding protein	6
Chaperone DnaJ, C-terminal	6
Cytoplasmic FMR1-interacting	6
Der1-like	6
DNA-binding SAP	6
DOMON related	6
Dynamin GTPase effector	6
EGF-like calcium-binding	6
Endoplasmic reticulum oxidoreductin 1	6
Erv1/Alr	6
FAD-dependent pyridine nucleotide-disulphide oxidoreductase	6
Formate-tetrahydrofolate ligase, FTHFS	6
Formyl transferase, N-terminal	6
Fumarylacetoacetase, C-terminal-related	6
G protein alpha subunit, helical insertion	6
Gamma interferon inducible lysosomal thiol reductase GILT	6
Gamma-glutamyltranspeptidase	6
Gelsolin region	6
Glucose-6-phosphate dehydrogenase	6
Glycine cleavage T-protein, C-terminal barrel	6
Glyoxalase/bleomycin resistance protein/dioxygenase	6
GRIP	6
GTP-binding protein SAR1	6
Guanylate kinase	6
Haem peroxidase, animal	6
Heavy chain of Myosin	6
Helicase and RNase D C-terminal, HRDC	6
Helix-loop-helix DNA-binding	6
Histone H4	6
Immunoglobulin/major histocompatibility complex, conserved site	6
Initiation factor eIF-4 gamma, MA3	6
Inositol monophosphatase	6
Isocitrate dehydrogenase NADP-dependent, eukaryotic	6
Isy1-like splicing	6
Light chain 3 (LC3)	6
LUC7 related	6
Mitochondrial glycoprotein	6
Molybdopterin oxidoreductase	6
Myo-inositol-1-phosphate synthase	6
N-6 adenine-specific DNA methylase, conserved site	6
Ndr	6
NLI interacting factor	6
Nucleosome assembly protein (NAP)	6
OST3/OST6	6
Ovarian tumour, otubain	6
PBS lyase HEAT-like repeat	6
Peptidase M8, leishmanolysin	6
Peptidase S9, prolyl oligopeptidase active site region	6
Peroxidases heam-ligand binding site	6
Phosphatidylinositol transfer protein	6
Plectin repeat	6
Protein of unknown function DUF714	6
Protein of unknown function DUF829, transmembrane 53	6
Pseudouridine synthase, TruD	6
Pyruvate kinase, alpha/beta	6
Ran GTPase	6
Ribophorin I	6
Ribosomal protein L18ae	6
Ribosomal protein L22/L17	6
Ribosomal protein S12e	6
Ribosomal protein S3, C-terminal	6
Ribosomal protein S5 domain 2-type fold	6
SANT, DNA-binding	6
Signal recognition particle, SRP54 subunit, M-domain	6
Six-hairpin glycosidase-like	6
Snf7	6
Sodium:dicarboxylate symporter	6
Staphylococcal nuclease (SNase-like), OB-fold	6
Succinyl-CoA ligase, alpha subunit	6
Superoxide dismutase, copper/zinc, binding site	6
Thiolase-like	6
Thioredoxin, conserved site	6
Thymidylate synthase, C-terminal	6
Transketolase C-terminal-like	6
Transketolase, central region	6
Transketolase, C-terminal	6
Transketolase, C-terminal/Pyruvate-ferredoxin oxidoreductase, domain II	6
Translation elongation factor EFTu/EF1A, domain 2	6
Translation elongation factor, IF5A	6
Tropomyosin	6
TSC-22 / Dip / Bun	6
t-SNARE	6
Tudor subgroup	6
Tyrosinase	6
UBA-like	6
Ubiquitin-associated/translation elongation factor EF1B, N-terminal	6
UPF0103/Mediator of ErbB2-driven cell motility (Memo), related	6
Zinc finger, C6HC-type	6
Zinc finger, FYVE-type	6
Zinc finger, RanBP2-type	6
Acetyl-CoA hydrolase/transferase	5
Acyl transferase/acyl hydrolase/lysophospholipase	5
Acyl-CoA dehydrogenase, conserved site	5
Acyl-CoA oxidase/dehydrogenase, type 1	5
Adenosine deaminase/editase	5
AIR synthase related protein, C-terminal	5
Aldehyde dehydrogenase, N-terminal	5
Alkyl hydroperoxide reductase/ Thiol specific antioxidant/ Mal allergen	5
Alpha-amylase, C-terminal all beta	5
Amidohydrolase 1	5
Aminoacyl-tRNA synthetase, class II (G, H, P and S), conserved region	5
Asparaginase/glutaminase	5
Bacterial Fmu (Sun)/eukaryotic nucleolar NOL1/Nop2p	5
Bile acid:sodium symporter	5
Calreticulin/calnexin, P	5
Carbamoyl phosphate synthetase, large subunit, ATP-binding	5
Catalase related subgroup	5
Chloride channel, voltage gated	5
Clathrin light chain	5
Clathrin/coatomer adaptor, adaptin-like, appendage, Ig-like subdomain	5
C-type lectin, conserved site	5
Cupin 4	5
Cytochrome bd ubiquinol oxidase, 14 kDa subunit	5
Cytochrome c oxidase, subunit VIa	5
DEAD-like helicase, N-terminal	5
DEATH-like	5
Dephospho-CoA kinase	5
DNA-directed RNA polymerase, RBP11-like	5
EF-hand, Ca insensitive	5
EGF calcium-binding	5
EGF-like calcium-binding, conserved site	5
EGF-type aspartate/asparagine hydroxylation conserved site	5
Exonuclease, RNase T and DNA polymerase III	5
Exoribonuclease, phosphorolytic domain 2	5
FAD dependent oxidoreductase	5
Fatty acid desaturase, type 1	5
Ferritin/ribonucleotide reductase-like	5
FMRFamide-related peptide	5
Globin	5
Glucose-inhibited division protein A-related	5
Glutathione S-transferase, C-terminal	5
Haloacid dehalogenase-like hydrolase	5
Heat shock chaperonin-binding	5
Heat shock protein DnaJ, conserved site	5
Hemopexin/matrixin, repeat	5
High mobility group, superfamily	5
Immunoglobulin	5
Inosine/uridine-preferring nucleoside hydrolase	5
Inositol polyphosphate kinase	5
Isocitrate/isopropylmalate dehydrogenase, conserved site	5
KOW	5
Malic enzyme, N-terminal	5
Mitochondrial inner membrane translocase complex, subunit Tim17/22	5
Molecular chaperone, heat shock protein, endoplasmin	5
Mpp10 protein	5
Nucleoside diphosphate kinase, core	5
NUDIX hydrolase domain	5
NUDIX hydrolase domain-like	5
Peptidase M13	5
Peptidase M16, C-terminal	5
Peptidase S8, subtilisin-related	5
Peptidase T2, asparaginase 2	5
PHM/PNGase F-fold	5
Phospholipase D/Transphosphatidylase	5
Phospholipid/glycerol acyltransferase	5
Protein of unknown function DUF1014	5
Protein of unknown function DUF1693	5
Protein of unknown function DUF284, transmembrane eukaryotic	5
Protein of unknown function DUF856, Caenorhabditis species	5
PUR-alpha/beta/gamma, DNA/RNA-binding	5
Renin receptor-like	5
Ribonucleotide reductase	5
Ribosomal protein L3	5
Ribosomal protein L37e	5
Ribosomal protein, zinc-binding	5
RNA helicase, ATP-dependent, DEAD-box, conserved site	5
RNA polymerase Rpb1, domain 5	5
RNA polymerase, subunit H/Rpb5 C-terminal	5
RNA recognition, region 1	5
SecY protein	5
Single hybrid motif	5
SMAD/FHA domain	5
Sushi/SCR/CCP	5
Translation elongation factor EF1A/initiation factor IF2gamma, C-terminal	5
Translation elongation factor EFTu/EF1A, bacterial and organelle	5
Translation elongation factor EFTu/EF1A, C-terminal	5
Translation initiation factor IF2/IF5	5
Translation initiation factor IF6	5
Translation protein SH3-like	5
Tudor domain	5
Ubiquitin fusion degradation protein UFD1	5
UDP-glucose:Glycoprotein Glucosyltransferase	5
Uncharacterised protein family UPF0363	5
Ureohydrolase	5
Variant SH3	5
Villin headpiece	5
Vps5 C-terminal	5
4Fe-4S ferredoxin, iron-sulphur binding, conserved site	4
Aconitase/3-isopropylmalate dehydratase, swivel	4
Activator of Hsp90 ATPase, N-terminal	4
Acyl-CoA thioesterase	4
Alanine racemase/group IV decarboxylase, C-terminal	4
Alpha/beta hydrolase fold-1	4
ApaG	4
Aph-1	4
Apple-like	4
Arginyl-tRNA synthetase, class Ic, core	4
ATPase, F1 complex, alpha subunit, C-terminal	4
ATPase, nucleosome remodelling ISWI, HAND domain	4
ATPase, V1 complex, subunit C	4
ATP-citrate lyase/succinyl-CoA ligase	4
ATP-NAD/AcoX kinase	4
ATP-sulfurylase	4
Autophagy-related protein 6	4
Bacterial transferase hexapeptide repeat	4
Basic leucine zipper	4
Batten's disease protein Cln3	4
Beta2-adaptin/TATA-box binding, C-terminal	4
Beta-grasp fold, ferredoxin-type	4
Beta-lactamase-related	4
Beta-trefoil	4
Brix domain	4
Calreticulin	4
Carbonic anhydrase	4
Cation/H+ exchanger	4
Caveolin	4
CCAAT-binding transcription factor, subunit B	4
Chromadorea ALT	4
Chromo domain-like	4
Clathrin adaptor, alpha/beta/gamma-adaptin, appendage, Ig-like subdomain	4
Clathrin/coatomer adaptor, adaptin-like, appendage, C-terminal subdomain	4
Cleft lip and palate transmembrane 1	4
Conserved carboxylase region	4
Conserved hypothetical protein CHP02464	4
Ctr copper transporter	4
Cullin, N-terminal	4
Cyclic nucleotide-binding, conserved site	4
Cyclic nucleotide-binding-like	4
Cyclin	4
Dehydrogenase, E1 component	4
Diacylglycerol acyltransferase	4
DNA-binding TFAR19-related protein	4
DNA-directed DNA polymerase, family B	4
DNA-directed RNA polymerase, dimerisation	4
Dolichyl-diphosphooligosaccharide-protein glycosyltransferase 48kDa subunit	4
Domain of unknown function DUF89	4
DOMON	4
Dynactin p62	4
Dynamin central region	4
EGF receptor, L domain	4
Elongation factor 1 beta central acidic region, eukaryote	4
Endoglin/CD105 antigen	4
Eukaryotic translation initiation factor 3, subunit 7	4
Exocyst complex component Sec6	4
Exonuclease	4
Exoribonuclease, phosphorolytic domain 1	4
F-actin capping protein, beta subunit	4
FAD/NAD-linked reductase, dimerisation	4
FAD-linked oxidase, C-terminal	4
FERM domain	4
FERM, C-terminal PH-like domain	4
Furin-like repeat	4
Galactose-binding like	4
GAT	4
Glucose-methanol-choline oxidoreductase, N-terminal	4
Glutaminase	4
Glutamine synthetase/guanido kinase, catalytic region	4
Glutaminyl-tRNA synthetase, class Ic	4
Glutamyl/glutaminyl-tRNA synthetase, class Ic	4
Glutathione S-transferase, N-terminal	4
Glycerophosphoryl diester phosphodiesterase	4
Glycine cleavage T-protein, N-terminal	4
Glycoside hydrolase, family 18, catalytic domain	4
Glycoside hydrolase, family 30	4
Glycosyl hydrolase, family 13, all-beta	4
Glycosyl hydrolase, family 13, catalytic region	4
Glycosyl transferase, family 10	4
Golgi phosphoprotein 3	4
GPCR, family 2, extracellular region	4
Gpi16 subunit, GPI transamidase component	4
GTP-binding protein, HSR1-related	4
Heat shock protein DnaJ, cysteine-rich region	4
Hemopexin/matrixin	4
Histone chaperone, ASF1-like	4
Histone deacetylase	4
Histone H1/H5	4
Homeobox, conserved site	4
Integrase, catalytic core	4
Kinase-associated KA1	4
Lipid-binding serum glycoprotein, C-terminal	4
Lipid-binding serum glycoprotein, N-terminal	4
L-lactate/malate dehydrogenase	4
Lysyl-tRNA synthetase, class II, C-terminal	4
Malate dehydrogenase, active site	4
Malate dehydrogenase, NAD or NADP	4
Marvel	4
Mediator complex, subunit Med18, metazoa/fungi	4
Methylmalonyl-CoA mutase, alpha and beta chain, catalytic	4
Methyltransferase-related	4
Micro-fibrillar-associated 1, C-terminal	4
Mitochondrial matrix Mmp37	4
Myelodysplasia-myeloid leukemia factor 1-interacting protein	4
Myosin head, motor region	4
N2,N2-dimethylguanosine tRNA methyltransferase	4
Na+ channel, amiloride-sensitive	4
NAD-dependent glycerol-3-phosphate dehydrogenase, C-terminal	4
NAD-dependent glycerol-3-phosphate dehydrogenase, N-terminal	4
NADH:ubiquinone oxidoreductase, 20 kDa subunit	4
NADH:ubiquinone oxidoreductase, 24 kDa subunit	4
NADH-quinone oxidoreductase, chain G, C-terminal	4
NOA36	4
Nonaspanin (TM9SF)	4
Nucleotide-sugar transporter	4
Origin recognition complex subunit 2	4
Osteonectin-like, conserved site	4
Oxidoreductase FAD/NAD(P)-binding	4
Oxoglutarate and iron-dependent oxygenase	4
PAS	4
Peptidase M3A and M3B, thimet/oligopeptidase F	4
Peptidase M41	4
Peptidase M49, dipeptidyl-peptidase III	4
Peptidase S54, rhomboid	4
Peptidase S59, nucleoporin	4
Peroxiredoxin, C-terminal	4
Phenazine biosynthesis PhzC/PhzF protein	4
Phosphatidylinositol Kinase	4
Phosphatidylserine decarboxylase	4
Phosphoenolpyruvate carboxykinase, N-terminal	4
Phosphoglycerate kinase, C-terminal	4
Phospholipase C, phosphatidylinositol-specific , X region	4
Phospholipase C, phosphatidylinositol-specific, Y domain	4
Phosphoribosyltransferase	4
POLO box	4
POLO box duplicated region	4
Polyadenylate-binding protein/Hyperplastic disc protein	4
Prefoldin	4
Pre-mRNA processing ribonucleoprotein, binding region	4
Profilin/allergen	4
Proliferating cell nuclear antigen, PCNA	4
Protein import receptor MAS20-related	4
Protein of unknown function DUF1632	4
Protein of unknown function DUF1649	4
Protein of unknown function DUF167	4
Protein of unknown function DUF1682	4
Protein of unknown function DUF2043	4
Protein of unknown function DUF236	4
Protein of unknown function DUF273	4
Protein of unknown function DUF316	4
Protein of unknown function DUF572	4
Protein of unknown function DUF803	4
Protein phosphatase 2A, regulatory B subunit, B56	4
Protein prenyltransferase, alpha subunit	4
Proteinase inhibitor I29, cathepsin propeptide	4
Proteinase inhibitor I33, aspin	4
Pseudouridine synthase, catalytic domain	4
Pyridoxal phosphate-dependent decarboxylase	4
Pyruvate kinase	4
Rad51, C-terminal	4
RecA bacterial DNA recombination	4
RED-like, C-terminal	4
Region of unknown function DUF1907	4
Regulator of chromosome condensation/beta-lactamase-inhibitor protein II	4
Ribosomal protein L19/L19e	4
Ribosomal protein L4/L1e	4
Ribosomal protein S10	4
Ribosomal protein S12/S23	4
Ribosomal protein S2	4
Ribosomal protein S4e, central	4
Ribosomal protein S5	4
Ribosomal protein S8e	4
RmlC-like jelly roll fold	4
RNA helicase, DEAD-box type, Q motif	4
RNase P subunit p30	4
SAC3/GANP/Nin1/mts3/eIF-3 p25	4
S-adenosyl-L-homocysteine hydrolase	4
SAICAR synthetase	4
Selenoprotein T	4
SKP1 component	4
SKP1 component, dimerisation	4
SNF5/SMARCB1/INI1	4
SPARC/Testican, calcium-binding domain	4
Spen Paralogue and Orthologue C-terminal-like	4
Sulphate transporter	4
TAP42-like protein	4
TB2/DP1 and HVA22 related protein	4
T-complex 11	4
Threonyl/alanyl tRNA synthetase, class II-like, putative editing domain	4
TLDc	4
TMS membrane protein/tumour differentially expressed protein	4
Transcription elongation factor, TFIIS/elongin A/CRSP70, N-terminal	4
Transcription factor AP-2	4
Transcription factor AP-2, C-terminal	4
Transcription factor jumonji/aspartyl beta-hydroxylase	4
Transcription factor, fork head	4
Translation elongation factor EF1B/ribosomal protein S6	4
Translation elongation factor EFG/EF2, C-terminal	4
Translationally controlled tumour-associated TCTP	4
Transmembrane receptor, eukaryota	4
Trimeric LpxA-like	4
tRNA-binding region	4
tRNA-dihydrouridine synthase	4
Troponin	4
UbiE/COQ5 methyltransferase	4
Ubiquitin-activating enzyme repeat	4
Uncharacterised kinase D1044.1	4
Vacuolar sorting protein 9	4
Vitamin B12 dependent methionine synthase, activation region	4
Vps4 oligomerisation, C-terminal	4
Xanthine/uracil/vitamin C permease	4
XAP5 protein	4
Xylose isomerase-like, TIM barrel	4
YjeF-related protein, N-terminal	4
Zinc finger, NHR/GATA-type	4
Zinc finger, TFIIS-type	4
1-(5-Phosphoribosyl)-5-amino-4-imidazole-carboxylate (AIR) carboxylase	3
26S proteasome non-ATPase regulatory subunit Rpn12	3
3'5'-cyclic nucleotide phosphodiesterase	3
3-hydroxyacyl-CoA dehydrogenase, NAD binding	3
4-hydroxyphenylpyruvate dioxygenase	3
ABC-2 type transporter	3
Acetyl-coenzyme A carboxyltransferase, C-terminal	3
Aconitase-like core	3
Actin-binding WH2	3
Actin-related protein 3	3
Activator of Hsp90 ATPase homologue 1-like	3
Acyl-CoA oxidase	3
AICARFT/IMPCHase bienzyme, formylation region	3
Alcohol dehydrogenase GroES-like	3
Aldehyde dehydrogenase NAD(P)-dependent	3
Alkaline phosphatase-like, alpha/beta/alpha	3
Alpha-D-phosphohexomutase, C-terminal	3
Alpha-helical ferredoxin	3
Amidinotransferase	3
Aminoacyl-tRNA synthetase, class Ia	3
Anaphase-promoting complex, subunit 10	3
AP endonuclease, family 2	3
AP endonuclease, family 2, zinc binding site	3
Arfaptin-like	3
ArgE/DapE/ACY1/CPG2/YscS, conserved site	3
Aspartate/ornithine carbamoyltransferase	3
Aspartate/other aminotransferase	3
Ataxin-1 and HBP1 module (AXH)	3
ATP:guanido phosphotransferase	3
ATPase, F1 complex, beta subunit	3
ATPase, V1/A1 complex, subunit D	3
ATP-citrate lyase/succinyl-CoA ligase, active site	3
ATP-grasp fold	3
BAAT/Acyl-CoA thioester hydrolase C-terminal	3
Basic helix-loop-helix, Nulp1-type	3
B-cell receptor-associated 31-like	3
Beta-propeller repeat TECPR	3
Biotin carboxylation region	3
Branched-chain amino acid aminotransferase II	3
BRO1	3
Carbohydrate/puine kinase, PfkB, conserved site	3
Carbohydrate/purine kinase	3
Carbonic anhydrase, CAH-4-like, nematode	3
Carboxyl transferase	3
Cation/H+ exchanger, conserved region	3
CDC45-like protein	3
Chaperonin Cpn10	3
Chaperonin TCP-1, conserved site	3
CHK kinase-like	3
Citrate synthase-like, core	3
Clathrin alpha-adaptin/coatomer adaptor, appendage, C-terminal subdomain	3
Clathrin/coatomer adaptor, adaptin-like, N-terminal	3
Clc-like	3
CMP/dCMP deaminase, zinc-binding	3
CoA-binding	3
Coatomer, gamma subunit , appendage	3
Coatomer, gamma subunit, appendage, Ig-like subdomain	3
Cobalamin (vitamin B12)-dependent enzyme, catalytic	3
Cobalamin (vitamin B12)-dependent enzyme, catalytic subdomain	3
COG4 transport	3
Complement control module	3
Coronin	3
Crotonase, core	3
CTLH, C-terminal to LisH motif	3
Cullin protein, neddylation domain	3
Cyanate lyase, C-terminal	3
Cyclin, C-terminal	3
Cyclin, N-terminal	3
Cytochrome c oxidase subunit IV	3
Cytochrome P450, conserved site	3
Cytoskeleton-associated protein, CAP-Gly	3
DALR anticodon binding	3
dDENN	3
Death	3
Delta 1-pyrroline-5-carboxylate reductase	3
Diacylglycerol kinase, catalytic region	3
D-isomer specific 2-hydroxyacid dehydrogenase, NAD-binding	3
DNA helicase, ATP-dependent, Ku type	3
DNA mismatch repair protein	3
DNA mismatch repair protein MutS, core	3
DNA polymerase alpha/epsilon, subunit B	3
DNA repair nuclease, XPF-type/Helicase	3
DNA repair protein (XPGC)/yeast Rad	3
DNA-directed RNA pol I, largest subunit	3
DNA-directed RNA polymerase, subunit 2	3
DNA-directed RNA polymerase, subunit 2, domain 6	3
DSH, C-terminal	3
Electron transfer flavoprotein, alpha/beta-subunit, N-terminal	3
Elongation factor G, III and V	3
emp24/gp25L/p24	3
Endoribonuclease XendoU	3
Exo70 exocyst complex subunit	3
FERM/acyl-CoA-binding protein, 3-helical bundle	3
Ferritin and Dps	3
Ferritin, N-terminal	3
Ferritin-like	3
Ferritin-related	3
FeS cluster biogenesis	3
Fibrinogen, alpha/beta/gamma chain, C-terminal globular, subdomain 1	3
Fumarase C, C-terminal	3
Fumarate reductase, C-terminal	3
Fumarylacetoacetase, C-terminal-like	3
Gar1 protein RNA-binding region	3
GDP-mannose 4,6-dehydratase	3
Glutamine synthetase, beta-Grasp	3
Glutamine synthetase, catalytic region	3
Glutamyl/glutaminyl-tRNA synthetase, class Ic, anti-codon binding domain	3
Glutamyl/glutaminyl-tRNA synthetase, class Ic, catalytic domain	3
Glycoside hydrolase, family 29	3
Glycoside hydrolase, family 37, conserved site	3
Glycosyl transferase, family 2	3
Glycosyl transferase, family 8	3
Glycyl-tRNA synthetase, alpha2 dimer, C-terminal	3
GWT1	3
Heavy metal transport/detoxification protein	3
Helicase, ATP-dependent, c2 type	3
Helix-turn-helix type 3	3
IKI3	3
IMP dehydrogenase/GMP reductase	3
Indigoidine synthase A like protein	3
Intermediate filament protein, conserved site	3
Kua-ubiquitin conjugating enzyme hybrid, localisation	3
Legume-like lectin	3
L-lactate dehydrogenase, active site	3
Macrophage migration inhibitory factor	3
Mago nashi protein	3
Malate/L-lactate dehydrogenase	3
Malic enzyme, conserved site	3
Membrane bound O-acyl transferase, MBOAT	3
Metal-dependent hydrolase, composite	3
Methyltransferase type 11	3
MIF4G-like, type 3	3
mRNA splicing factor, thioredoxin-like U5 snRNP	3
Neurotransmitter-gated ion-channel, conserved site	3
Nicastrin	3
NOSIC	3
NUC153	3
Nucleoporin interacting component Nup93/Nic96	3
Nucleoside phosphorylase	3
Ornithine aminotransferase	3
Oxidoreductase, molybdopterin binding	3
Paired box protein, N-terminal	3
PAN-1 domain	3
Patatin	3
PCI/PINT associated module	3
Peptidase C13, legumain	3
Peptidase C15, pyroglutamyl peptidase I-like	3
Peptidase C50, separase	3
Peptidase M12A, astacin, nematode	3
Peptidase S10, serine carboxypeptidase, active site	3
Peptidase S9, serine active site	3
Peptidase S9A, prolyl oligopeptidase	3
Phenylalanyl-tRNA synthetase, beta subunit, ferrodoxin-fold anticodon-binding	3
Phenylalanyl-tRNA synthetase, class IIc, C-terminal	3
Phenylalanyl-tRNA synthetase, class IIc-related	3
Phosphatidylinositol 3- and 4-kinase, conserved site	3
Phosphoglycerate kinase, N-terminal	3
Phosphoinositide 3-kinase accessory region PIK	3
Polo-like kinase-related	3
Proline dehydrogenase	3
Prolyl 4-hydroxylase, alpha subunit	3
Protease-associated PA	3
Protein of unknown function DB	3
Protein of unknown function DUF1261	3
Protein of unknown function DUF1325	3
Protein of unknown function DUF155	3
Protein of unknown function DUF28	3
Protein of unknown function DUF298	3
Protein of unknown function DUF300	3
Protein of unknown function DUF544	3
Protein of unknown function DUF663	3
Protein phosphatase 2C, manganese/magnesium aspartate binding site	3
PUA	3
PUA-like	3
Purine phosphorylase, family 2	3
Pyruvate kinase, C-terminal-like	3
Ras small GTPase, Ras-related	3
Ras-association	3
Region of unknown function DUF1794	3
Replication factor C	3
Ribose 5-phosphate isomerase	3
Ribosomal protein 60S	3
Ribosomal protein L1, 3-layer alpha/beta-sandwich	3
Ribosomal protein L10e/L16	3
Ribosomal protein L12, mitochondrial	3
Ribosomal protein L15e	3
Ribosomal protein L22/L17, eukaryotic/archaeal	3
Ribosomal protein L25/Gln-tRNA synthetase, anti-codon-binding domain	3
Ribosomal protein L25/Gln-tRNA synthetase, beta-barrel domain	3
Ribosomal protein L6, alpha-beta domain	3
Ribosomal protein L7/L12, C-terminal	3
Ribosomal protein L7A	3
Ribosomal protein L7Ae conserved site	3
Ribosomal protein S19e	3
Ribosomal protein S2, conserved site	3
Ribosomal protein S25	3
Ribosomal protein S27, mitochondrial	3
Ribosomal protein S3Ae	3
Ribosomal protein S4e	3
Ribosomal protein S5, C-terminal	3
Ribosomal protein S5, N-terminal	3
Ribosomal protein S7e	3
Ribosomal RNA adenine methylase transferase	3
Ribosomal RNA methyltransferase J	3
Ribosome maturation protein SBDS, N-terminal	3
Ribosome recycling factor	3
Rieske iron-sulphur protein	3
RIO-like kinase	3
RNA 3'-terminal phosphate cyclase, insert region	3
RNA polymerase, Rpb5, N-terminal	3
RNA-binding protein Lupus La	3
Saposin-like type B, 1	3
Saposin-like type B, 2	3
SCAMP	3
Sec34-like protein	3
Secreted growth factor Wnt protein, conserved site	3
SMAD domain, Dwarfin-type	3
Small-subunit processome, Utp11	3
SNF2-related	3
Sodium/solute symporter	3
Spb1, C-terminal	3
SPla/RYanodine receptor SPRY	3
SWIB/MDM2 domain	3
Synaptobrevin	3
T-complex protein 1, beta subunit	3
T-complex protein 1, zeta subunit	3
TEA/ATTS	3
Terpenoid cylases/protein prenyltransferase alpha-alpha toroid	3
TFIIS N-terminal	3
TGS	3
Thiamine pyrophosphate enzyme, C-terminal TPP-binding	3
Threonyl/alanyl tRNA synthetase, SAD	3
TIMP-like, OB-fold	3
Transcription elongation factor, TFIIS/CRSP70, N-terminal	3
Transcription factor TFIID, C-terminal/DNA glycosylase, N-terminal	3
Translation elongation factor EF1B, beta/delta chains, conserved site	3
Translation elongation factor EFTs/EF1B	3
Translation initiation factor eIF-3b	3
Translation initiation factor IF2/IF5, N-terminal	3
Translation protein SH3-like, subgroup	3
TROVE	3
Tryptophanyl-tRNA synthetase, class Ib	3
U2 auxiliary factor small subunit	3
Ubiquilin	3
Ubiquitin conserved site	3
Uncharacterised protein family UPF0004	3
Uncharacterised protein family UPF0016	3
Uncharacterised protein family UPF0027	3
Uracil-DNA glycosylase-like	3
Uridine kinase	3
Urocanase	3
Vacuolar fusion protein MON1	3
Valyl/Leucyl/Isoleucyl-tRNA synthetase, class I, anticodon-binding	3
VHS subgroup	3
Vps16, C-terminal	3
Vps52/Sac2	3
XPC-binding domain	3
Xylose isomerase, active site	3
Yip1 domain	3
Zinc finger, FYVE-related	3
Zinc finger, U1-type	3
ZU5	3
[NiFe]-hydrogenase-3-type complex, small subunit/NADH:quinone oxidoreductase, subunit NuoB	2
26S proteasome regulatory subunit, C-terminal	2
26S proteasome subunit P45	2
26S proteasome, regulatory subunit Rpn7	2
2-amino-3-ketobutyrate coenzyme A ligase	2
3'-5' exonuclease	2
3-oxo-5-alpha-steroid 4-dehydrogenase, C-terminal	2
4-aminobutyrate aminotransferase, eukaryotic	2
6-phosphogluconate dehydrogenase, C-terminal	2
Abl-interactor, homeo-domain homologous region	2
Aconitase A/isopropylmalate dehydratase small subunit, swivel	2
Aconitase/3-isopropylmalate dehydratase large subunit, alpha/beta/alpha	2
Aconitase/Iron regulatory protein 2/2-methylisocitrate dehydratase	2
Acyl carrier protein-like	2
Acyl-CoA dehydrogenase, N-terminal	2
Acyl-CoA dehydrogenase/oxidase, N-terminal	2
Acyl-CoA-binding protein, ACBP	2
Adenosine kinase	2
Adenosine/AMP deaminase active site	2
Adenylate cyclase-associated CAP, C-terminal	2
Adenylate cyclase-associated CAP, N-terminal	2
Adenylate kinase, zinc-finger lid region	2
Adenylylsulphate kinase, C-terminal	2
Alanyl-tRNA synthetase, class IIc, conserved region	2
Alanyl-tRNA synthetase, class IIc, N-terminal	2
Alcohol dehydrogenase, zinc-containing, conserved site	2
Alkaline phosphatase	2
Alpha-D-phosphohexomutase, alpha/beta/alpha domain II	2
Amino acid permease-associated region	2
Amino acid-binding ACT	2
Aminoacyl-tRNA synthetase, class I (M)	2
Aminoacyl-tRNA synthetase, class Ib	2
Aminotransferases, class-I, pyridoxal-phosphate-binding site	2
Ammonium transporter	2
Apoptosis regulator Bcl-2 protein, BAG	2
Appr-1-p processing	2
Arginine-tRNA-protein transferase, C-terminal	2
ArgK protein	2
Arp2/3 complex, 34kDa subunit p34-Arc	2
Asp/Glu racemase, active site	2
Asparagine synthase	2
ATP dependent DNA ligase, central	2
ATPase, F0/V0 complex, subunit C	2
ATPase, F1 complex, alpha subunit	2
ATPase, F1/A1 complex, alpha/beta subunit, N-terminal	2
ATPase, F1/V1/A1 complex, alpha/beta subunit, N-terminal	2
ATPase, V0/A0 complex, subunit C/D	2
ATPase, V1 complex, subunit F, eukaryotic	2
ATPase, V1 complex, subunit H	2
ATP-NAD kinase, PpnK-type	2
ATP-NAD kinase, PpnK-type, alpha/beta	2
Autophagy-related protein 12	2
Autophagy-related protein 9	2
B302 (SPRY)-like	2
Bacterial surface antigen (D15)	2
Band 4.1, C-terminal	2
Beta-adrenergic receptor kinase	2
Beta-lactamase-like	2
Biotin--acetyl-CoA-carboxylase ligase	2
Biotin-binding site	2
Bromo adjacent region	2
Bromodomain, conserved site	2
BTB/Kelch-associated	2
Bystin	2
Cadherin	2
Cadherin-like	2
Calcipressin	2
Calmodulin-binding	2
Calycin	2
Calycin-like	2
Carbohydrate kinase, FGGY	2
Carotenoid oxygenase	2
CARP motif	2
Casein kinase II, regulatory subunit, beta-sheet	2
Catalase-related immune responsive	2
Cationic amino acid transporter	2
CCAAT-binding factor	2
C-CAP/cofactor C-like domain	2
CCR4-Not complex component, Not1	2
CDP-alcohol phosphatidyltransferase	2
Chloride channel, core	2
Chondroitin N-acetylgalactosaminyltransferase	2
Citrate synthase-like	2
Citrate synthase-like, small alpha subdomain	2
Citron-like	2
Clathrin adaptor, sigma subunit/coatomer, zeta subunit	2
Coatomer, alpha subunit, C-terminal	2
Coatomer, epsilon subunit	2
Cold shock protein	2
Cold-shock conserved site	2
Cold-shock protein, DNA-binding	2
Complex 1 LYR protein	2
Conserved oligomeric complex COG6	2
Copper chaperone SCO1/SenC	2
Copper type II, ascorbate-dependent monooxygenase, C-terminal	2
Copper type II, ascorbate-dependent monooxygenase-like, C-terminal	2
Cortactin	2
CTP synthase	2
CTP synthase, N-terminal	2
Cwf15/Cwc15 cell cycle control protein	2
Cyclin H	2
Cyclin-dependent kinase 2-associated protein	2
Cysteinyl-tRNA synthetase, class Ia, C-terminal	2
Cytidine deaminase	2
Cytidine deaminase-like	2
Cytochrome b5, heme-binding site	2
D-3-phosphogylcerate Dehydrogenase	2
Dak kinase	2
Dak phosphatase	2
Dcp1-like decapping	2
DDHD	2
Defective in cullin neddylation	2
Deoxyribonuclease/rho motif-related TRAM	2
Deoxyribose-phosphate aldolase	2
Deoxyribose-phosphate aldolase/phospho-2-dehydro-3-deoxyheptonate aldolase	2
Diacylglycerol kinase accessory region	2
Dihydrolipoamide dehydrogenase	2
Dihydroorotate dehydrogenase, classes 1 and 2	2
Dihydroxy-acid and 6-phosphogluconate dehydratase	2
Disulphide isomerase	2
DNA mismatch repair protein MutS-homolog MSH6	2
DNA mismatch repair protein, C-terminal	2
DNA primase, small subunit	2
DNA primase, small subunit, eukaryotic and archaeal	2
DNA replication factor RFC1, C-terminal	2
DNA topoisomerases I, dispensable insert, eukaryotic-type	2
DNA/RNA non-specific endonuclease	2
DNA-dependent ATPase MCM, conserved site	2
DNA-directed DNA polymerase, family A	2
DNA-directed DNA-polymerase, family A, mitochondria	2
DNA-directed RNA polymerase Rpb11, 13-16 kDa subunit, conserved site	2
DNA-directed RNA polymerase, bacteriophage type	2
DNA-directed RNA polymerase, insert	2
DNA-directed RNA polymerase, RpoA/D/Rpb3-type	2
DNA-repair protein, UmuC-like	2
Dopamine-beta-monooxygenase	2
Double-stranded RNA-binding-like	2
Dynein heavy chain	2
Dynein light intermediate chain	2
DZF	2
E2F-associated phosphoprotein, C-terminal	2
E3 ubiquitin ligase, SCF complex, Skp subunit	2
EB1, C-terminal	2
EGF	2
EGF, extracellular	2
Electron transfer flavoprotein, beta subunit	2
ELM2	2
Elongator protein 3/MiaB/NifB	2
Engulfment and cell motility, ELMO	2
Enoyl-CoA hydratase/isomerase, conserved site	2
EPS15 homology (EH)	2
ERV/ALR sulphydryl oxidase	2
Eukaryotic initiation factor 3, gamma subunit	2
Eukaryotic translation initiation factor 2A, central region	2
Exocyst complex component Sec10	2
Exocyst complex, component Exoc1	2
EXS, C-terminal	2
F-actin capping protein, alpha subunit	2
F-actin capping protein, alpha subunit, actin binding	2
F-actin capping protein, alpha subunit, conserved site	2
FAD-binding, type 2	2
FAD-linked oxidase-like, C-terminal	2
F-box associated region	2
FERM adjacent (FA)	2
FERM conserved site	2
Ferredoxin reductase-type FAD-binding domain	2
Ferritin, conserved site	2
FEZ-like	2
Fibrillarin	2
Folate-binding, YgfZ	2
Follistatin/Osteonectin-like EGF domain	2
Follistatin-like, N-terminal	2
Frag1/DRAM/Sfk1	2
FRG1-like	2
Frizzled-like domain	2
GC-rich sequence DNA-binding factor-like	2
GDP-fucose protein O-fucosyltransferase	2
GHMP kinase, C-terminal	2
Glia maturation factor beta	2
Globin, nematode	2
Glutamate-Gated Chloride Channel	2
Glutamyl/glutaminyl-tRNA synthetase, class Ic, alpha-bundle domain	2
Glutathione synthase, eukaryotic	2
Glutathione synthase, substrate-binding, eukaryotic	2
Glyceraldehyde-3-phosphate dehydrogenase, type I	2
Glycine cleavage system P-protein	2
Glycolipid transfer protein, GLTP	2
Glycoprotein 25L related	2
Glycoside hydrolase, family 35	2
Glycosyl hydrolase, family 13, subfamily, catalytic region	2
Glycosyl transferase, family 13	2
Glycosyl transferase, family 43	2
Glycosyl transferase, family 54	2
Glycosyl transferase, family 6	2
Glycosyltransferase, ALG3	2
Glycosyltransferase, ALG6/ALG8	2
Glyoxalase I	2
Glyoxalase I, conserved site	2
GOLD	2
GRAM	2
GRIM-19	2
Ground-like region	2
Growth factor, receptor	2
Growth-arrest-specific protein 2	2
GrpE nucleotide exchange factor	2
GrpE nucleotide exchange factor, head	2
Guanine nucleotide exchange factor, Ric8	2
GYF	2
HAD-superfamily hydrolase, subfamily IG, 5'-nucleotidase	2
Haem peroxidase	2
HCNGP-like	2
Heat shock cognate protein B, C-terminal oligomerisation	2
Helicase-associated region	2
Helix-turn-helix, Psq	2
Helix-turn-helix, Psq-like	2
Hemimethylated DNA-binding region	2
Heparan sulphate 2-O-sulfotransferase	2
Hexapeptide transferase, conserved site	2
Hexokinase, conserved site	2
High-temperature-induced dauer-formation protein-like	2
Histidine triad (HIT) protein	2
Histidine triad-like motif	2
Histidyl-tRNA synthetase, class IIa	2
Homeobox prospero-like	2
Human placenta DIFF33	2
Hyaluronan/mRNA binding protein	2
Initiation factor 2B related	2
Inosine guanosine and xanthosine phosphorylase	2
Integrin beta subunit	2
Integrin beta subunit, C-terminal	2
Integrin beta subunit, cytoplasmic	2
Integrin beta subunit, tail	2
Iron hydrogenase, large subunit, C-terminal	2
Iron sulphur domain-containing, CDGSH-type	2
Iron sulphur domain-containing, CDGSH-type, subfamily	2
IRSp53/MIM homology domain (IMD)	2
Isoleucyl-tRNA synthetase	2
Kinesin, motor region, conserved site	2
Kinesin-associated	2
Kinetochore protein Ndc80	2
Klarsicht/ANC-1/syne-1 homology	2
Laminin B type IV	2
Lecithin:cholesterol acyltransferase	2
Leucine-rich repeat flightless-interacting protein	2
LIM binding protein	2
Lipase, GDSL, active site	2
Lipoamide Acyltransferase	2
Lipoate synthase	2
LMBR1-like conserved region	2
Longin	2
Longin-like	2
Machado-Joseph disease protein MJD	2
Mak16 protein	2
Malate dehydrogenase, NAD-dependent, eukaryotes and gamma proteobacteria	2
Malate synthase-like, core	2
Mediator complex, subunit Med6	2
Membrane insertion protein, OxaA/YidC	2
Mesoderm development candidate 2	2
Methylmalonyl-CoA epimerase	2
Methyltransferase type 12	2
Methyltransferase-16, putative	2
MgtE integral membrane region	2
Mitochondrial inner membrane protein Mitofilin	2
Mo25-like	2
MoeA, C-terminal, domain IV	2
Molybdenum cofactor sulfurase, C-terminal	2
Moybdenum cofactor oxidoreductase, dimerisation	2
MOZ/SAS-like protein	2
mRNA splicing factor SYF2	2
Mss4-like	2
MYB-like	2
Myo-inositol-1-phosphate synthase, GAPDH-like	2
Na+/H+ exchanger, NHX-1, conserved region, nematode	2
NAD(P) transhydrogenase, beta subunit	2
NADH:flavin oxidoreductase/NADH oxidase, N-terminal	2
NADH:ubiquinone oxidoreductase, 30 kDa subunit	2
NADH:ubiquinone oxidoreductase, ASHI subunit	2
NADH:ubiquinone oxidoreductase, B18 subunit	2
NADH:ubiquinone oxidoreductase, subunit NDUFB4	2
NADH:ubiquinone oxidoreductase-like, 20 kDa subunit	2
Nascent polypeptide-associated complex NAC	2
Natural resistance-associated macrophage protein	2
Netrin domain	2
Neural proliferation differentiation control-1	2
Neuroendocrine 7B2 precursor	2
Nicotinate phosphoribosyltransferase-like	2
Nop14-like protein	2
NOT2/NOT3/NOT5	2
NPL4	2
Nrap protein	2
Nse4	2
NSF attachment protein	2
Nuclear protein DGCR14	2
Nucleoporin protein Ndc1-Nup	2
Nucleoporin, Nup85-like	2
Oligosaccharide biosynthesis protein Alg14 like	2
O-phosphoseryl-tRNA(Sec), selenium transferase	2
Ornithine decarboxylase antizyme	2
Oxysterol-binding protein, conserved site	2
P60-like	2
PA26 p53-induced protein (sestrin)	2
Palmitoyl protein thioesterase	2
Peptidase A22, presenilin signal peptide	2
Peptidase A22A, presenilin, nematode type	2
Peptidase A22B, signal peptide peptidase	2
Peptidase C14, caspase catalytic	2
Peptidase C14, caspase precursor p45	2
Peptidase C14, ICE, catalytic subunit p20, active site	2
Peptidase C54	2
Peptidase M1, membrane alanine aminopeptidase, N-terminal	2
Peptidase M12B, ADAM/reprolysin	2
Peptidase M16, N-terminal	2
Peptidase M18, aminopeptidase I	2
Peptidase M20, dimerisation	2
Peptidase M24A, methionine aminopeptidase, subfamily 2	2
Peptidase S16, lon C-terminal	2
Peptidase S24, S26A, S26B and S26C	2
Peptidase S26B, eukaryotic signal peptidase	2
Peptidase S9A, oligopeptidase, N-terminal beta-propeller	2
Peptidase S9B, dipeptidylpeptidase IV N-terminal	2
Peroxisomal membrane protein 4	2
Phenylalanine/histidine ammonia-lyase	2
Phosphate transporter	2
Phosphatidate cytidylyltransferase	2
Phosphatidylinositol-4-phosphate 5-kinase, core	2
Phosphatidylserine decarboxylase-related	2
Phosphoenolpyruvate carboxykinase, GTP-utilising, conserved site	2
Phosphoglucose isomerase (PGI)	2
Phospholipase B-like	2
Phospholipase D	2
Phosphopantetheine attachment site	2
Phosphotyrosyl phosphatase activator, PTPA	2
PHR	2
PI3 kinase, P85 regulatory subunit	2
Platelet-activating factor acetylhydrolase, plasma/intracellular isoform II	2
Poly(ADP-ribose) glycohydrolase	2
Polymerase and histidinol phosphatase-like	2
Porin, eukaryotic type	2
Post Meiotic Segregation 2	2
Pre-ATP-grasp fold	2
Pre-mRNA-splicing factor 3	2
Programmed cell death protein 2, C-terminal	2
Prohibitin	2
Proline oxidase	2
Prominin	2
Proprotein convertase, P	2
Proteasome, alpha-subunit, conserved site	2
Protein Kinase-1, 3-phosphoinositide dependent	2
Protein of unknown function C6	2
Protein of unknown function Cg6151-P	2
Protein of unknown function DUF1057, lipase putative	2
Protein of unknown function DUF1183	2
Protein of unknown function DUF1193	2
Protein of unknown function DUF1301	2
Protein of unknown function DUF1394	2
Protein of unknown function DUF1546	2
Protein of unknown function DUF1630	2
Protein of unknown function DUF2049	2
Protein of unknown function DUF2052, coiled-coil	2
Protein of unknown function DUF2151	2
Protein of unknown function DUF2152	2
Protein of unknown function DUF250	2
Protein of unknown function DUF590	2
Protein of unknown function DUF602	2
Protein of unknown function DUF605	2
Protein of unknown function DUF652	2
Protein of unknown function DUF667	2
Protein of unknown function DUF689	2
Protein of unknown function DUF726	2
Protein of unknown function DUF758	2
Protein of unknown function DUF773	2
Protein of unknown function DUF778	2
Protein of unknown function DUF788	2
Protein of unknown function DUF791	2
Protein of unknown function DUF841, eukaryotic	2
Protein of unknown function DUF850, transmembrane eukaryotic	2
Protein of unknown function DUF926	2
Protein of unknown function DUF938	2
Protein of unknown function FMP27, domain-6, C-terminal	2
Protein of unknown function TDU	2
Protein of unknown function, ATP binding	2
Protein phosphatase inhibitor	2
Protein similar to CwfJ, C-terminal 1	2
Proteinase inhibitor I25, cystatin	2
Proteinase inhibitor I25, cystatin, conserved site	2
PRP38	2
Pseudouridine synthase, TruD, insertion domain	2
Putative phosphatase regulatory subunit	2
Putative transmembrane protein precursor	2
Pyridoxamine 5'-phosphate oxidase	2
Pyruvate/Phosphoenolpyruvate kinase, catalytic core	2
Quinoprotein amine dehydrogenase, beta chain-like	2
Rad21/Rec8 like protein, C-terminal	2
Rad9	2
Radical SAM	2
RecF/RecN/SMC protein, N-terminal	2
Reeler region	2
Region of unknown function DUF1605	2
Region of unknown function DUF1900	2
Repair protein Rad1/Rec1	2
Replication factor-A, C-terminal	2
Restriction endonuclease, type II-like, core	2
Riboflavin synthase-like beta-barrel	2
Ribonuclease H	2
Ribonuclease HII/HIII	2
Ribonucleotide reductase-related	2
Ribophorin II	2
Ribosomal biogenesis regulatory protein	2
Ribosomal protein L10e	2
Ribosomal protein L13e	2
Ribosomal protein L15	2
Ribosomal protein L18/L5	2
Ribosomal protein L18e	2
Ribosomal protein L19/L19e, domain 3	2
Ribosomal protein L22/L17, conserved site	2
Ribosomal protein L22e	2
Ribosomal protein L26, eukaryotic/archaeal	2
Ribosomal protein L3, conserved site	2
Ribosomal protein L30	2
Ribosomal protein L30, ferredoxin-like fold domain	2
Ribosomal protein L30, N-terminal	2
Ribosomal protein L30p/L7e, N-terminal	2
Ribosomal protein L37ae/L37e, core	2
Ribosomal protein L49/IMG2	2
Ribosomal protein L5, eukaryotic	2
Ribosomal protein L6E	2
Ribosomal protein L7, eukaryotic	2
Ribosomal protein L7/L12, C-terminal/adaptor protein ClpS-like	2
Ribosomal protein L7/L12, oligomerisation	2
Ribosomal protein S2, eukaryotic/archaeal	2
Ribosomal protein S26e	2
Ribosomal protein S3, conserved site	2
Ribosomal protein S4	2
Ribosomal protein S6e	2
Ribosome biogenesis protein Nop16	2
Ribosome maturation protein SBDS	2
Ribosome maturation protein SBDS, C-terminal	2
RIO kinase	2
RIO kinase, conserved site	2
RNA 3'-terminal phosphate cyclase/enolpyruvate transferase, alpha/beta	2
RNA polymerase II subunit A	2
RNA polymerase II-associated, Paf1	2
RNA polymerase Rpb1, domain 7	2
RNA polymerase Rpb2, domain 7	2
RNA-binding S4	2
RPEL repeat	2
Rudiment single hybrid motif	2
S-adenosyl-L-homocysteine hydrolase, conserved site	2
S-adenosyl-L-methionine dependent methyltransferase, predicted	2
S-adenosylmethionine decarboxylase	2
S-adenosylmethionine decarboxylase subgroup	2
S-adenosylmethionine decarboxylase, core	2
SANT, eukarya	2
SART-1 protein	2
Schwannomin interacting protein 1	2
Scramblase	2
Sec23/Sec24 helical region	2
Sec63 domain	2
SelT/selW/selH selenoprotein	2
Serine hydroxymethyltransferase, pyridoxal phosphate binding site	2
Serine/threonine phosphatase, PPP5	2
Serum albumin	2
Serum albumin, N-terminal	2
SGS	2
SH3-binding, glutamic acid-rich protein	2
Signal recognition particle, SRP19 subunit	2
Signal recognition particle, SRP54 subunit, GTPase	2
Signal recognition particle, SRP9 subunit	2
Signal recognition particle, SRP9/SRP14 subunit	2
Sin3 associated polypeptide p18	2
SKP1 component, POZ	2
SLIDE	2
Small-subunit processome, Utp13	2
Small-subunit processome, Utp14	2
Sodium:neurotransmitter symporter	2
Soluble liver antigen/liver pancreas antigen	2
Somatotropin hormone, conserved site	2
Spen paralogue and orthologue C-terminal	2
Spen paralogue and orthologue C-terminal, metazoa	2
SPla/RYanodine receptor subgroup	2
Splicing factor, CC1-like	2
ST7	2
Steadiness box	2
Sterile alpha motif/pointed	2
Sterol-binding	2
Sterol-binding-like	2
Sterol-sensing 5TM box	2
Succinate dehydrogenase, cytochrome b subunit	2
Succinate dehydrogenase/fumarate reductase iron-sulphur protein	2
Surfeit locus 1	2
Surfeit locus 6	2
Survival motor neuron interacting protein 1	2
SWIRM	2
Synaphin	2
TAFII28-like protein	2
TATA-binding protein interacting (TIP20)	2
T-complex protein 1, alpha subunit	2
T-complex protein 1, delta subunit	2
T-complex protein 1, epsilon subunit	2
T-complex protein 1, theta subunit	2
Tctex-1	2
Tesmin/TSO1-like, CXC	2
Testis-specific serine-threonine kinase	2
Tetraspanin, EC2 domain	2
TGF beta receptor, GS motif	2
Thiamin pyrophosphokinase, vitamin B1-binding region	2
Thiamine pyrophosphate enzyme, central region	2
Thiolase-like, subgroup	2
Thioredoxin and glutathione reductase selenoprotein	2
TIP49, C-terminal	2
TMPIT-like	2
TPP-binding enzymes, conserved site	2
Transaldolase	2
Transcription antitermination protein, NusG, bacteria, conserved site	2
Transcription elongation factor S-IIM	2
Transcription elongation factor, TFIIS/CRSP70, N-terminal, sub-type	2
Transcription factor AP-2 alpha, N-terminal	2
Transcription factor jumonji	2
Transcription factor TAFII-31	2
Transcription factor Tfb2	2
Transcription factor Tfb4	2
Transcription initiation factor IIF, beta subunit	2
Transcription initiation factor TFIID, 23-30 kDa subunit	2
Transcription regulator cyclin	2
Transducer of ErbB-2	2
Transferrin receptor-like, dimerisation	2
Transglutaminase-like	2
Transketolase, N-terminal	2
Translation elongation factor Ts, conserved site	2
Translation elongation factor, IF5A C-terminal	2
Translation elongation factor, IF5A, hypusine site	2
Translation initiation factor eIF3 subunit	2
Translation initiation factor IF2/IF5, zinc-binding	2
Translation initiation factor SUI1	2
Translationally controlled tumour protein, conserved site	2
Translocon-associated	2
Translocon-associated beta	2
Translocon-associated protein (TRAP), alpha subunit	2
Translocon-associated, gamma subunit	2
Transmembrane protein 55A/B	2
Transposase, L1	2
Trimethyllysine dioxygenase	2
tRNA (guanine-N1-)-methyltransferase, eukaryotic	2
tRNA intron endonuclease, catalytic domain-like	2
tRNA methyltransferase complex GCD14 subunit	2
Tropomodulin	2
Tweety	2
U box domain	2
UBA/THIF-type NAD/FAD binding fold	2
UbiA prenyltransferase	2
Ubiquitin system component Cue	2
Ubiquitin-activating enzyme, E1, active site	2
UDP-glucose 4-epimerase	2
Uncharacterised protein family UPF0004, N-terminal	2
Uncharacterised protein family UPF0041	2
Uncharacterised protein family UPF0120	2
Uncharacterised protein family UPF0172	2
Uncharacterised protein family UPF0183	2
Uncharacterised protein family UPF0220	2
Vacuolar sorting protein 9, subgroup	2
Valyl-tRNA synthetase, class Ia	2
Voltage-dependent potassium channel Kv3, invertebrate	2
WW-domain-binding protein	2
Xeroderma pigmentosum group G protein	2
Xylose isomerase-type TIM barrel	2
Zinc finger, C2H2-type matrin	2
Zinc finger, CHY-type	2
Zinc finger, Nanos	2
26S proteasome non-ATPase regulatory subunit 5	1
2Fe-2S ferredoxin, iron-sulphur binding site	1
2-oxo acid dehydrogenase, lipoyl-binding site	1
2-oxoglutarate dehydrogenase, E1 component	1
3-beta hydroxysteroid dehydrogenase/isomerase	1
3-hydroxyacyl-CoA dehydrogenase, conserved site	1
4'-phosphopantetheinyl transferase	1
5'-3' exonuclease, C-terminal subdomain	1
5-AMP-activated protein kinase, beta subunit, complex-interacting region	1
6-phosphogluconate dehydrogenase, NAD-binding	1
6-phosphogluconate-binding site	1
6-phosphogluconolactonase	1
7TM GPCR, serpentine receptor class sx (Srsx)	1
7TM GPCR, serpentine receptor class v (Srv), Nematode	1
7TM GPCR, serpentine receptor class w (Srw)	1
ABC-1	1
AB-hydrolase YheT, putative	1
Abortive infection protein	1
Aconitase family, 4Fe-4S cluster binding site	1
Aconitase, mitochondrial-like	1
Aconitase/3-isopropylmalate dehydratase large subunit, alpha/beta/alpha, subdomain 1/3	1
Actin cross-linking	1
Acyl-CoA oxidase, C-terminal	1
Acyltransferase 3	1
Adaptor protein complex, sigma subunit	1
Adenylate cyclase	1
Adenylate cyclase-associated CAP	1
Adenylate kinase, isozyme 1	1
Adenylate kinase, subfamily	1
Adenylosuccinate synthase, active site	1
Adenylyl cyclase class-3/4/guanylyl cyclase	1
Adipose-regulatory protein, Seipin	1
Adrenodoxin, iron-sulphur binding site	1
AICARFT/IMPCHase bienzyme	1
AIR synthase related protein	1
Alanine racemase, N-terminal	1
Alcohol dehydrogenase class III/S-(hydroxymethyl)glutathione dehydrogenase	1
Alpha/beta hydrolase fold-3	1
Alpha-D-phosphohexomutase, alpha/beta/alpha domain I	1
Alpha-D-phosphohexomutase, alpha/beta/alpha domain III	1
Alpha-D-phosphohexomutase, conserved site	1
Amidophosphoribosyl transferase	1
Aminoglycoside phosphotransferase	1
Aminotransferase, class-II, pyridoxal-phosphate binding site	1
Angiomotin	1
ANTH	1
Anti-proliferative protein	1
APOBEC/CMP deaminase, zinc-binding	1
Apolipoprotein O	1
Apoptosis regulator Bcl-2, BH	1
Arginase, subgroup	1
Arginine repressor	1
Armet protein	1
Aromatic amino acid beta-eliminating lyase/threonine aldolase	1
Arrestin-like, C-terminal	1
Arrestin-like, N-terminal	1
Aspartate/ornithine carbamoyltransferase, Asp/Orn-binding region	1
Aspartate/ornithine carbamoyltransferase, carbamoyl-P binding	1
Aspartyl-tRNA synthetase, class IIb, bacterial/mitochondrial type, C-terminal	1
Ataxin, AXH region	1
Ataxin-10 domain	1
ATG2, C-terminal	1
ATP dependent DNA ligase, C-terminal	1
ATP12, ATPase F1F0-assembly protein	1
ATPase associated with various cellular activities, AAA-4	1
ATPase inhibitor, IATP, mitochondria	1
ATPase, anion-transporting	1
ATPase, F0 complex subunit B, mitochondrial, metazoa	1
ATPase, F0 complex, subunit B, mitochondrial	1
ATPase, V0 complex, proteolipid subunit C, eukaryotic	1
ATPase, V1 complex, subunit H, C-terminal	1
ATPase, V1/A1 complex, subunit E	1
ATPase, V1/A1 complex, subunit F	1
ATP-grasp fold, subdomain 1	1
ATP-NAD kinase, PpnK-type, all-beta	1
Autophagy-related protein 11	1
Autophagy-related protein 3	1
Autophagy-related protein 3, N-terminal	1
AWS	1
B9	1
Bacterial Fmu (Sun)/eukaryotic nucleolar NOL1/Nop2p, conserved site	1
Bacterial regulatory protein, LacI	1
Band 7/stomatin-like, conserved site	1
BCL2-like apoptosis inhibitor	1
BEN domain	1
BESS motif	1
Beta tubulin, autoregulation binding site	1
Bicarbonate transporter, C-terminal	1
Bicarbonate transporter, eukaryotic	1
Bicaudal-D protein, microtubule-associated	1
Bicoid-interacting 3	1
BING4, C-terminal	1
Biotin carboxylase, C-terminal	1
Biotin/lipoate A/B protein ligase	1
Blood coagulation inhibitor, Disintegrin	1
BPG-independent PGAM, N-terminal	1
BRCA1	1
Breast carcinoma amplified sequence 2	1
BRK domain	1
Bud-site selection protein, BUD22	1
Cactin protein, cactus-binding domain, C-terminal	1
Cadherin cytoplasmic region	1
Calcium/calmodulin dependent protein kinase II, association-domain	1
Calcium/calmodulin-dependent protein kinase II isoform	1
cAMP-regulated phosphoprotein/endosulphine conserved region	1
CAP, conserved site	1
Carbamoyl phosphate synthase, large subunit, N-terminal	1
Carbohydrate kinase, FGGY, conserved site	1
Carbohydrate kinase, FGGY, C-terminal	1
Carbohydrate kinase, FGGY, N-terminal	1
Carbohydrate-binding-like fold	1
Carbonic anhydrase, alpha-class, conserved site	1
Carboxylesterase type B, conserved site	1
Casein kinase II, regulatory subunit, alpha-helical	1
CASP, C-terminal	1
Caspase Recruitment	1
CAZ complex, RIM-binding protein	1
Cdc37	1
Cdc37, C-terminal	1
Cdc37, Hsp90 binding	1
Cell surface receptor IPT/TIG	1
Cellular tumour antigen p53	1
Centromere protein Cenp-B, DNA-binding domain 1	1
Chaperonin Cpn60, conserved site	1
Chitinase II	1
Cholesterol-capturing domain	1
Chromo shadow	1
Chromo shadow, subgroup	1
Citrate synthase active site	1
Clathrin adaptor AP1, sigma subunit	1
Clathrin adaptor, alpha-adaptin, appendage, C-terminal subdomain	1
Clathrin adaptor, alpha-adaptin, appendage, Ig-like subdomain	1
Clathrin adaptor, beta-adaptin, appendage, C-terminal subdomain	1
Clathrin adaptor, beta-adaptin, appendage, Ig-like subdomain	1
Clathrin adaptor, mu subunit, conserved site	1
Cleavage and polyadenylation specificity factor, A subunit, C-terminal	1
Clp ATPase, C-terminal	1
ClpX, ATPase regulatory subunit	1
Coatomer, beta subunit, C-terminal	1
Coenzyme Q biosynthesis Coq4	1
Coiled-coil-helix-coiled-coil-helix domain-containing protein 1	1
Colon cancer-associated Mic1-like	1
Conserved hypothetical protein CHP00092	1
Conserved hypothetical protein, HtrL	1
Copine	1
Cortactin-binding protein-2, N-terminal	1
Corticotropin-releasing factor conserved site	1
CPL	1
CS	1
CS domain	1
Cullin repeat-like	1
Cullin, conserved site	1
Cyclase-associated protein CAP/septum formation inhibitor MinC, C-terminal	1
Cyclin, A/B/D/E	1
Cyclin-related 2	1
Cysteine synthase A	1
Cysteine synthase K/M	1
Cysteine synthase/cystathionine beta-synthase P-phosphate-binding site	1
Cysteine-rich domain, DPF-motif	1
Cysteine-rich flanking region, C-terminal	1
Cytidyltransferase-related	1
Cytidylyltransferase	1
Cytochrome c oxidase, subunit VIa, conserved site	1
Cytochrome oxidase assembly	1
Cytosolic fatty-acid binding	1
DC-STAMP-like	1
DDRGK domain	1
Dedicator of cytokinesis	1
Defensin, invertebrate/fungal	1
DEK, C-terminal	1
Deoxyribonuclease, TatD	1
Deoxyribonuclease, TatD Mg-dependent	1
Deoxyribonuclease, TatD-related	1
DeoxyUTP pyrophosphatase	1
DeoxyUTP pyrophosphatase subfamily 1	1
Dihydroorotate dehydrogenase, conserved site	1
Dishevelled related protein	1
DNA breaking-rejoining enzyme, catalytic core	1
DNA glycosylase	1
DNA helicase, DnaB-like, C-terminal	1
DNA mismatch repair protein MutS, clamp	1
DNA polymerase III, clamp-loader complex, subunit E, C-terminal	1
DNA repair metallo-beta-lactamase	1
DNA replication factor CDT1-like	1
DNA topoisomerase I, active site	1
DNA topoisomerase I, catalytic core, alpha/beta subdomain, eukaryotic-type	1
DNA topoisomerase I, catalytic core, alpha-helical subdomain, eukaryotic-type	1
DNA topoisomerase I, catalytic core, eukaryotic-type	1
DNA topoisomerase, type IIA, central	1
DNA topoisomerase, type IIA, subunit A or C-terminal	1
DNA topoisomerase, type IIA, subunit A or C-terminal, alpha-beta	1
DNA-directed DNA polymerase, family A, conserved site	1
DNA-directed DNA polymerase, family B, conserved region	1
DNA-directed RNA polymerase III largest subunit	1
DNA-directed RNA polymerase, RPB5 subunit	1
DNA-repair protein, UmuC-like, N-terminal	1
Dullard-like phosphatase domain	1
Dwarfin	1
Dynamitin	1
Dysferlin, C-terminal	1
E2F Family	1
EAP30	1
Electron transfer flavoprotein, alpha subunit, C-terminal	1
Electron transfer flavoprotein, beta-subunit, core	1
Electron transfer flavoprotein-ubiquinone oxidoreductase	1
Endonuclease TnsA, N-terminal/resolvase Hjc/tRNA endonuclease, C-terminal	1
Endonuclease V	1
Enhancer of polycomb-like	1
eRF1 domain 1	1
eRF1 domain 2	1
eRF1 domain 3	1
ERG2 and sigma1 receptor-like	1
Eukaryotic transcription factor, Skn-1-like, DNA-binding	1
[truncated: 546 more rows]
