# Supplementary material for: Massively Parallel Sequencing and Analysis of the Necator americanus Transcriptome
Source: PLoS Negl Trop Dis. 2010 May 11;4(5):e684. doi: 10.1371/journal.pntd.0000684 (PMC2867931; doi:10.1371/journal.pntd.0000684)
Supplement: Table S3 — Biological pathways involving key peptides predicted for Necator americanus and Ancylostoma caninum. (0.04 MB XLS) [file pntd.0000684.s003.xls]

## Sheet: Sheet1
KOBAS pathway	No. Na ESTs	No. Ac ESTs
Ribosome	163	80
Oxidative phosphorylation	148	84
Peptidases	140	219
Chaperones and folding catalysts	104	132
Cytoskeleton proteins	97	137
Protein kinases	87	151
Other enzymes	86	164
Purine metabolism	71	90
Translation factors	61	74
Proteasome	58	61
Focal adhesion	58	68
Starch and sucrose metabolism	57	89
GTP-binding proteins	53	48
Regulation of actin cytoskeleton	53	65
Pyruvate metabolism	51	66
Ubiquitin enzymes	51	93
Insulin signaling pathway	49	75
Glycolysis / Gluconeogenesis	48	89
Lysine degradation	47	40
Tight junction	47	66
Citrate cycle (TCA cycle)	46	61
Fatty acid metabolism	44	45
Tryptophan metabolism	43	40
Valine, leucine and isoleucine degradation	43	48
General function prediction only	41	32
Receptors and channels	40	73
Propanoate metabolism	39	40
Transcription factors	39	66
MAPK signaling pathway	38	57
Glycosyltransferases	37	58
Butanoate metabolism	36	43
Cellular antigens	36	57
Fructose and mannose metabolism	36	58
Epithelial cell signaling in Helicobacter pylori infection	35	26
Glycine, serine and threonine metabolism	35	50
Ubiquitin mediated proteolysis	35	61
Glutathione metabolism	34	27
Adherens junction	34	34
Pyrimidine metabolism	34	43
Transporters	34	49
Leukocyte transendothelial migration	33	34
Glycerophospholipid metabolism	33	37
Glutamate metabolism	32	45
Alanine and aspartate metabolism	32	49
PPAR signaling pathway	31	38
Carbon fixation	31	47
Wnt signaling pathway	30	35
Aminoacyl-tRNA biosynthesis	30	56
Protein folding and associated processing	29	17
Folate biosynthesis	29	32
Galactose metabolism	28	42
Tyrosine metabolism	27	27
N-Glycan biosynthesis	27	33
Glycerolipid metabolism	26	27
Cell cycle	26	70
Phosphatidylinositol signaling system	25	28
Arginine and proline metabolism	24	23
Gap junction	24	25
Pentose phosphate pathway	24	33
Metabolism of xenobiotics by cytochrome P450	23	19
Antigen processing and presentation	23	40
Limonene and pinene degradation	22	21
Melanogenesis	22	21
GnRH signaling pathway	22	18
beta-Alanine metabolism	22	30
Histidine metabolism	21	23
Selenoamino acid metabolism	21	29
Other translation proteins	21	31
Signal transduction mechanisms	21	44
Cell cycle - yeast	21	47
Methionine metabolism	20	21
Bile acid biosynthesis	19	13
RNA polymerase	19	19
Calcium signaling pathway	19	24
Nitrogen metabolism	19	28
Benzoate degradation via CoA ligation	19	29
Colorectal cancer	18	16
Glycan Bindng Proteins	18	18
Reductive carboxylate cycle (CO2 fixation)	18	24
Inositol phosphate metabolism	18	27
Phenylalanine metabolism	17	16
Pentose and glucuronate interconversions	17	17
Caprolactam degradation	17	18
Progesterone-mediated oocyte maturation	17	33
mTOR signaling pathway	16	19
Axon guidance	16	22
Prostate cancer	16	22
Porphyrin and chlorophyll metabolism	15	11
Sphingolipid metabolism	15	12
ABC transporters	15	15
Long-term potentiation	15	17
Fatty acid elongation in mitochondria	15	17
Other ion-coupled transporters	15	27
Huntington's disease	14	8
Proteoglycans	14	9
Glioma	14	10
Glyoxylate and dicarboxylate metabolism	14	17
Cysteine metabolism	14	19
Basal transcription factors	14	24
Aminosugars metabolism	14	28
Adipocytokine signaling pathway	14	29
SNARE interactions in vesicular transport	13	10
SNAREs	13	10
Arachidonic acid metabolism	13	13
Long-term depression	13	15
ErbB signaling pathway	13	16
Urea cycle and metabolism of amino groups	13	18
One carbon pool by folate	13	20
Valine, leucine and isoleucine biosynthesis	13	25
Olfactory transduction	12	5
Other transporters	12	7
1- and 2-Methylnaphthalene degradation	12	10
Ether lipid metabolism	12	14
Renal cell carcinoma	12	15
CAM ligands	12	17
Pantothenate and CoA biosynthesis	12	19
Notch signaling pathway	12	21
Other replication, recombination and repair proteins	12	24
Inorganic ion transport and metabolism	11	9
Phenylpropanoid biosynthesis	11	8
Type II diabetes mellitus	11	8
Androgen and estrogen metabolism	11	11
TGF-beta signaling pathway	11	15
Endometrial cancer	10	9
Ubiquinone biosynthesis	10	5
gamma-Hexachlorocyclohexane degradation	10	5
Regulation of autophagy	10	13
Small cell lung cancer	10	13
Renin - angiotensin system	10	14
VEGF signaling pathway	10	14
Toll-like receptor signaling pathway	9	8
Aminophosphonate metabolism	9	6
Jak-STAT signaling pathway	9	10
Parkinson's disease	9	10
Cell adhesion molecules (CAMs)	9	11
Hematopoietic cell lineage	9	16
p53 signaling pathway	9	16
Apoptosis	8	7
Bisphenol A degradation	8	4
Riboflavin metabolism	8	6
Thyroid Cancer	8	7
Biotin metabolism	8	2
Pancreatic cancer	8	9
Alkaloid biosynthesis II	8	11
T cell receptor signaling pathway	8	11
Fc epsilon RI signaling pathway	8	12
Chronic myeloid leukemia	8	13
ECM-receptor interaction	8	18
Ethylbenzene degradation	7	6
Phenylalanine, tyrosine and tryptophan biosynthesis	7	6
Alkaloid biosynthesis I	7	8
Glycosylphosphatidylinositol(GPI)-anchor biosynthesis	7	8
Natural killer cell mediated cytotoxicity	7	8
3-Chloroacrylic acid degradation	7	8
ATPases	7	9
Polyunsaturated fatty acid biosynthesis	7	10
Protein export	7	10
DNA polymerase	7	14
Ascorbate and aldarate metabolism	6	5
Naphthalene and anthracene degradation	6	5
Tetrachloroethene degradation	6	3
Flavonoid biosynthesis	6	6
Other transcription related proteins	6	6
Linoleic acid metabolism	6	7
Non-small cell lung cancer	6	8
Alzheimer's disease	6	9
Nicotinate and nicotinamide metabolism	6	11
Methane metabolism	6	11
Amyotrophic lateral sclerosis (ALS)	6	14
Streptomycin biosynthesis	6	19
Melanoma	5	4
Biosynthesis of steroids	5	3
Complement and coagulation cascades	5	4
1,2-Dichloroethane degradation	5	4
Nucleotide sugars metabolism	5	7
Two-component system	5	8
Acute myeloid leukemia	5	8
Other energy metabolism	5	9
Cyanoamino acid metabolism	5	10
Basal cell carcinoma	5	11
O-Glycan biosynthesis	5	22
Chondroitin sulfate biosynthesis	4	4
N-Glycan degradation	4	5
D-Glutamine and D-glutamate metabolism	4	5
Dorso-ventral axis formation	4	7
Neuroactive ligand-receptor interaction	4	7
Bladder cancer	4	8
Pores ion channels	4	17
Benzoate degradation via hydroxylation	3	2
Fatty acid biosynthesis	3	2
Styrene degradation	3	2
Taste transduction	3	0
Other nucleotide metabolism	3	0
Function unknown	3	3
Prion disease	3	3
Inositol metabolism	3	5
Other amino acid metabolism	3	6
Glycosphingolipid biosynthesis - neo-lactoseries	3	6
alpha-Linolenic acid metabolism	3	7
Sulfur metabolism	3	11
Terpenoid biosynthesis	2	1
Atrazine degradation	2	1
Type I diabetes mellitus	2	2
Lipoic acid metabolism	2	2
Maturity onset diabetes of the young	2	2
Heparan sulfate biosynthesis	2	3
Novobiocin biosynthesis	2	3
Dentatorubropallidoluysian atrophy (DRPLA)	2	3
C5-Branched dibasic acid metabolism	2	4
Glycosphingolipid biosynthesis - globoseries	2	4
Cytokine-cytokine receptor interaction	2	4
Taurine and hypotaurine metabolism	2	4
Biosynthesis of ansamycins	2	4
Peptidoglycan biosynthesis	2	5
Replication complex	2	6
B cell receptor signaling pathway	2	7
High-mannose type N-glycan biosynthesis	2	9
Cytokines	1	0
Other carbohydrate metabolism	1	0
D-Arginine and D-ornithine metabolism	1	0
Cell motility and secretion	1	0
Electron transfer carriers	1	0
Indole and ipecac alkaloid biosynthesis	1	1
1,1,1-Trichloro-2,2-bis(4-chlorophenyl)ethane (DDT) degradation	1	1
Synthesis and degradation of ketone bodies	1	2
Cell division	1	2
Tetracycline biosynthesis	1	2
Type II secretion system	1	2
Other lipid metabolism	1	2
Keratan sulfate biosynthesis	1	2
2,4-Dichlorobenzoate degradation	1	2
Retinol metabolism	1	2
Vitamin B6 metabolism	1	3
Lysine biosynthesis	1	4
Hedgehog signaling pathway	1	13
