# Supplementary material for: Massively Parallel Sequencing and Analysis of the Necator americanus Transcriptome
Source: PLoS Negl Trop Dis. 2010 May 11;4(5):e684. doi: 10.1371/journal.pntd.0000684 (PMC2867931; doi:10.1371/journal.pntd.0000684)
Supplement: Table S4 — Description of Caenorhabditis elegans orthologues of Necator americanus contigs for which inferred peptides were associated with ‘druggable’ InterPro domains and/or Enzyme Commission (EC) numbers, and a list of candidate nematocidal compounds linked to these domains predicted using the BRENDA database (see Materials and methods). The presence (&#10003) or absence (X) of known orthologues in Ancylostoma caninum, Haemonchus contortus, Homo sapiens, Drosophila melanogaster and/or Mus musculus is also indicated. (0.23 MB XLS) [file pntd.0000684.s004.xls]

## Sheet: Sheet1
C. elegans gene id	Gene name	Protein description	N. americanus	A. caninum	H. contortus	Mammals	Yeast	Drosophila	Mouse	Network connectivity score [45]	Druggable InterPro domain	Drug [48]	Compounds in the BRENDA database
WBGene00021347	rpb-10	RNA polymerase II, rbp10 subunit	a	a	a	a	a	a		216.42		rifapentine	1-[2-[3-(4-Chloro-3-trifluoromethylphenyl)ureido]-4-trifluoromethyl phenoxy]-4,5-dichlorobenzene sulfonic acid | ABI-1131 | Actinomycin | Actinomycin D | alpha-amanithin | amanitin | aureolic acid | CBR-703 | chromomycin | Cinerubin B | Cisplatin | Cordycepin triphosphate | corralopyronin A | d(Ap4C) | d(Ap4G) | d(Ap4T) | Daunomycin | d(Tp4C) | d(Tp4T) | Echinomycin | Eruticulomycin A | Exotoxin …
WBGene00007971	rpb-3	RNA polymerase II, rpb3 subunit	a	a	a	a	a	a		198.81		rifapentine	1-[2-[3-(4-Chloro-3-trifluoromethylphenyl)ureido]-4-trifluoromethyl phenoxy]-4,5-dichlorobenzene sulfonic acid | ABI-1131 | Actinomycin | Actinomycin D | alpha-amanithin | amanitin | aureolic acid | CBR-703 | chromomycin | Cinerubin B | Cisplatin | Cordycepin triphosphate | corralopyronin A | d(Ap4C) | d(Ap4G) | d(Ap4T) | Daunomycin | d(Tp4C) | d(Tp4T) | Echinomycin | Eruticulomycin A | Exotoxin …
WBGene00012187	rpb-11	RNA polymerase II, rpb11 subunit	a	a	a	a	a	a		187.02		rifapentine	1-[2-[3-(4-Chloro-3-trifluoromethylphenyl)ureido]-4-trifluoromethyl phenoxy]-4,5-dichlorobenzene sulfonic acid | ABI-1131 | Actinomycin | Actinomycin D | alpha-amanithin | amanitin | aureolic acid | CBR-703 | chromomycin | Cinerubin B | Cisplatin | Cordycepin triphosphate | corralopyronin A | d(Ap4C) | d(Ap4G) | d(Ap4T) | Daunomycin | d(Tp4C) | d(Tp4T) | Echinomycin | Eruticulomycin A | Exotoxin …
WBGene00021845	rpb-7	RNA Polymerase II (B) subunit	a			a	a	a		184.035		rifapentine	1-[2-[3-(4-Chloro-3-trifluoromethylphenyl)ureido]-4-trifluoromethyl phenoxy]-4,5-dichlorobenzene sulfonic acid | ABI-1131 | Actinomycin | Actinomycin D | alpha-amanithin | amanitin | aureolic acid | CBR-703 | chromomycin | Cinerubin B | Cisplatin | Cordycepin triphosphate | corralopyronin A | d(Ap4C) | d(Ap4G) | d(Ap4T) | Daunomycin | d(Tp4C) | d(Tp4T) | Echinomycin | Eruticulomycin A | Exotoxin …
WBGene00012694	Y39B6a.36	transcription initiation factor IIF, small subunit (RAP30)	a	a	a	a	a	a		183.4
WBGene00001166	eft-1	elongation factor 2 (EF-2)-like protein	a	a		a	a	a		168.6			Leu-Gly-Asn repeat-enriched protein | pertussis toxin | phosducin | 5'-p-fluorosulfonylbenzoylguanosine | N-(2-chlorobenzyl)-N-[[(4-methylphenyl)sulfonyl]carbamoyl]-L-alanine | p21 activated kinase | Adenyl-5'-yl imidodiphosphate | Chloramphenicol | dihydrostreptomycin | EF-G GTPase inhibitor | enacylotoxin IIa | Fusidic acid | GDP gamma-S | GE2270A | GTPgammaS | guanyl-5'-yl imidodiphosphate | g…
WBGene00000408	cdk-7	cyclin-dependent kinase CDK7	a	a	a	a	a	a	s	154.48	IPR001245 Tyrosine protein kinase; IPR002290 Serine/threonine protein kinase		1,2-di(2-pyridyl)-1H-pyrazolo[3,4-c]pyiridazine | 1,2-dimethyl-1H-pyrazolo[3,4-c]pyiridazine | 1-(4,5-diphenyl-1H-pyrazolo[3,4-c]pyridazin-3-yl)-3-ethylurea | 1-(4,5-diphenyl-1H-pyrazolo[3,4-c]pyridazin-3-yl)-3-phenylurea | 1-acetyl-3-amino-4,5-diphenyl-1H-pyrazolo[3,4-c]pyridazine | 1-amino-3H-dibenzo[f,h]pyrazolo[3,4-c]cinnoline | 1-NMPP1 | 2-[2-(3-amino-4,5-diphenyl-1H-pyrazolo[3,4-c]pyridazin…
WBGene00004502	rpt-2	26S proteasome regulatory complex, ATPase RPT2	a	a	a	a	a	a		135.71			1-beta-D-ribofuranosyl-1,2,4-triazole-3-carboxamide-5'-triphosphate | 1-beta-D-ribofuranosyl-1H-benzotriazole | 1-beta-D-ribofuranosyl-4,5,6,7-tetrabromo-1H-benzotriazole | 1-beta-D-ribofuranosyl-4,5,6,7-tetramethyl-1H-benzotriazole | 1-beta-D-ribofuranosyl-4,7-dibromo-1H-benzotriazole | 1-chloroethyl-4,5,6,7-tetrabromo-1H-benzotriazole | 1-ethyl-4,5,6,7-tetrabromo-1H-benzotriazole | 1-hydroxyeth…
WBGene00004501	rpt-1	26S proteasome regulatory complex, ATPase RPT1	a	a		a	a	a		131.05			1-beta-D-ribofuranosyl-1,2,4-triazole-3-carboxamide-5'-triphosphate | 1-beta-D-ribofuranosyl-1H-benzotriazole | 1-beta-D-ribofuranosyl-4,5,6,7-tetrabromo-1H-benzotriazole | 1-beta-D-ribofuranosyl-4,5,6,7-tetramethyl-1H-benzotriazole | 1-beta-D-ribofuranosyl-4,7-dibromo-1H-benzotriazole | 1-chloroethyl-4,5,6,7-tetrabromo-1H-benzotriazole | 1-ethyl-4,5,6,7-tetrabromo-1H-benzotriazole | 1-hydroxyeth…
WBGene00017162	ddx-23	U5 snRNP-like RNA helicase subunit	a	a		a	a	a		118.34
WBGene00013441	Y66D12a.15	RNA polymerase II transcription initiation/nucleotide excision repair factor TFIIH, 3'-5' helicase subunit SSL2	a	a		a	a	a		112.55
WBGene00003949	pbs-3	20S proteasome, regulatory subunit beta type PSMB3/PUP3	a	a	a	a	a	a		105.45
WBGene00015232	B0511.6	DEAD-box helicase	a	a	a	a	a	a		101.91
WBGene00003947	pbs-1	20S proteasome, regulatory subunit beta type PSMB6/PSMB9/PRE3	a	a	a	a	a	a		97.74
WBGene00003928	pas-7	proteasome component (A-type)	a			a	a	a		89.7349
WBGene00003926	pas-5	20S proteasome, regulatory subunit alpha type PSMA5/PUP2	a	a		a	a	a		89.4
WBGene00003923	pas-2	20S proteasome, regulatory subunit alpha type PSMA2/PRE8	a	a	a	a	a	a		88.49
WBGene00003948	pbs-2	20S proteasome, regulatory subunit beta type PSMB7/PSMB10/PUP1	a	a	a	a	a	a		87.43
WBGene00018891	F55F8.3	WD40-repeat-containing subunit of the 18S rRNA processing complex	a	a		a	a	a		83.76
WBGene00010230	F58a4.9	DNA-directed RNA polymerase, subunit L	a	a	a	a	a	a		69.01		rifapentine	1-[2-[3-(4-Chloro-3-trifluoromethylphenyl)ureido]-4-trifluoromethyl phenoxy]-4,5-dichlorobenzene sulfonic acid | ABI-1131 | Actinomycin | Actinomycin D | alpha-amanithin | amanitin | aureolic acid | CBR-703 | chromomycin | Cinerubin B | Cisplatin | Cordycepin triphosphate | corralopyronin A | d(Ap4C) | d(Ap4G) | d(Ap4T) | Daunomycin | d(Tp4C) | d(Tp4T) | Echinomycin | Eruticulomycin A | Exotoxin …
WBGene00017237	F08B4.5	DNA polymerase epsilon, subunit B	a	a		a	a	a		52.95
WBGene00020687	ruvb-2	DNA helicase TIP49, TBP-interacting protein	a	a	a	a	a	a		50.97			1-beta-D-ribofuranosyl-1,2,4-triazole-3-carboxamide-5'-triphosphate | 1-beta-D-ribofuranosyl-1H-benzotriazole | 1-beta-D-ribofuranosyl-4,5,6,7-tetrabromo-1H-benzotriazole | 1-beta-D-ribofuranosyl-4,5,6,7-tetramethyl-1H-benzotriazole | 1-beta-D-ribofuranosyl-4,7-dibromo-1H-benzotriazole | 1-chloroethyl-4,5,6,7-tetrabromo-1H-benzotriazole | 1-ethyl-4,5,6,7-tetrabromo-1H-benzotriazole | 1-hydroxyeth…
WBGene00001259	emb-5	transcription elongation factor SPT6	a	a		a	a	a		50.52
WBGene00019778	M57.2	protein geranylgeranyltransferase type II, alpha subunit	a	a		a	a	a	r	48.64	IPR002088 Protein prenyltransferases α-subunit repeat
WBGene00008645	F10C2.4	DNA polymerase family B	a	a	a	a	a	a	s	42.25		acyclovir	1,10-phenanthroline | 1,2,3,4-tetrahydro-5-methoxynaphthalene-1,4-diol | 16-oxoaphidicholin | 2-(4-azidophenacyl)thio-2'-deoxyadenosine 5'-triphosphate | 2-(p-n-Butylanilino)-2'-deoxyadenosine 5'-triphosphate | 2-thiomethyl-6-phenyl-4-(4'-hydroxybutyl)-1,2,4,-triazole (5,1-C)(1,2,4)triazine-7-one triphosphate | 3,4-dihydro-4-hydroxy-8-methoxynaphthalen-1(2H)-one | 3,5-dimethyl-8-methoxy-3,4-dihyd…
WBGene00001336	ers-1	tRNA synthetases class I (E and Q)	a	a	a	a	a	a		36.73	IPR001412 Aminoacyl-transfer RNA synthetases; class-I		4-Methyleneglutamine | 5,5'-Dithiobis(2-nitrobenzoate) | 5'-O-[N-(L-glutaminyl)sulfamoyl] adenosine | Albizziine | Glu-AMS | Glutamic acid 4-hydroxamate | glutaminol adenylate | glutaminol adenylate methyl phosphate ester | glutaminyl-beta-ketophosphonate-adenosine | glutamyl-beta-ketophosphonate-adenosine | p-Hydroxymercuribenzoate | S-Carbamoylcysteine | S-Carbamoylserine | Theanine | Adenyl-5'…
WBGene00016583	tag-335	guanyltransferase	a	a		a	a	a		34.12
WBGene00012342	mtr-4	human myeloid cell line protein 2 like	a	a		a	a	a		33.85
WBGene00006617	trs-1	threonyl-tRNA synthetase (mitochondrial)	a	a	a	a	a	a		32.87			Borrelidin | Tubercidin 5'-triphosphate | Adenyl-5'-yl imidodiphosphate | Chloramphenicol | dihydrostreptomycin | EF-G GTPase inhibitor | enacylotoxin IIa | Fusidic acid | GDP gamma-S | GE2270A | GTPgammaS | guanyl-5'-yl imidodiphosphate | guanyl-5'yl-imidodiphosphate | guanyl-5'-yl imidotriphosphate | hygromycin A | neamine | neomycin B | N-ethylmaleimide | P3-1-(2-nitro)phenylethylguanosine 5'-…
WBGene00003415	mrs-1	methionyl-tRNA synthetase	a	a		a	a	a		32.65	IPR001412 Aminoacyl-transfer RNA synthetases; class-I		1,10-phenanthroline | 1-[1-[2-(2,4-dichloro-phenyl)-5-oxo-oxazol-4-ylidene]-butyl]-azetidine-2-carboxylic acid [1-carbamoyl-2-(4-hydroxy-phenyl)-ethyl]-amide | 1-[1-[2-(2,4-dichloro-phenyl)-5-oxo-oxazol-4-ylidene]-butyl]-pyrrolidine-2-carboxylic acid [1-carbamoyl-2-(4-hydroxy-phenyl)-ethyl]-amide | 1-[1-[2-(2,4-dichloro-phenyl)-5-oxo-oxazol-4-ylidene]-ethyl]-pyrrolidine-2-carboxylic acid [1-carba…
WBGene00001840	hel-1	translation initiation factor eIF-4A	a	a	a	a	a	a		29.98
WBGene00004873	smc-3	SMC (structural maintenance of chromosomes) family	a	a		a	a	a		29.2
WBGene00004189	prs-1	Prolyl-tRNA synthetase region	a	a	a	a	a	a		28.39			2-(2-chloro-thiophene)-4-quinolinecarboxylic acid | 2-(3,4-dichloro-phenyl)-4-quinolinecarboxylic acid | 2-(4-bromo-phenyl)-4-quinolinecarboxylic acid | 2-(4-bromo-phenyl)-5,7-dichloro-4-quinolinecarboxylic acid | 2-(4-bromo-phenyl)-5-methyl-7-chloro-4-quinolinecarboxylic acid | 2-(4-bromo-phenyl)-6-(4-hydroxyphenyl)-4-quinolinecarboxylic acid | 2-(4-bromo-phenyl)-6,8-dimethyl-4-quinolinecarboxyl…
WBGene00021857	iffb-1	initiation factor five B (eIF5B)	a	a		a	a	a		26.73			Leu-Gly-Asn repeat-enriched protein | pertussis toxin | phosducin | 5'-p-fluorosulfonylbenzoylguanosine | N-(2-chlorobenzyl)-N-[[(4-methylphenyl)sulfonyl]carbamoyl]-L-alanine | p21 activated kinase | Adenyl-5'-yl imidodiphosphate | Chloramphenicol | dihydrostreptomycin | EF-G GTPase inhibitor | enacylotoxin IIa | Fusidic acid | GDP gamma-S | GE2270A | GTPgammaS | guanyl-5'-yl imidodiphosphate | g…
WBGene00001094	drs-1	aspartyl-tRNA synthetase	a	a	a	a	a	a		25.2			2-aminomalonic acid | (3S)-3-amino-5-((((2R,3S,4R,5R)-5-(6-amino-9H-purin-9-yl)-3,4-dihydroxytetrahydrofuran-2-yl)oxy)(hydroxy)phosphoryl)-4-oxopentanoic acid | 5'-O-[N-(L-aspartyl)sulfamoyl]adenosine | Diethyldicarbonate | erythro-3-Hydroxyaspartic acid | K2HPO4 | L-aspartyl adenylate | Microcin C | p-Chloromercuribenzoate | threo-3-hydroxyaspartic acid | threo-3-Methylaspartic acid | Adenyl-5'-…
WBGene00009012	F21D5.7	signal recognition particle protein (SRP54)	a	a	a	a	a	a		24.19			1-beta-D-ribofuranosyl-1,2,4-triazole-3-carboxamide-5'-triphosphate | 1-beta-D-ribofuranosyl-1H-benzotriazole | 1-beta-D-ribofuranosyl-4,5,6,7-tetrabromo-1H-benzotriazole | 1-beta-D-ribofuranosyl-4,5,6,7-tetramethyl-1H-benzotriazole | 1-beta-D-ribofuranosyl-4,7-dibromo-1H-benzotriazole | 1-chloroethyl-4,5,6,7-tetrabromo-1H-benzotriazole | 1-ethyl-4,5,6,7-tetrabromo-1H-benzotriazole | 1-hydroxyeth…
WBGene00011638	T09a5.11	N-oligosaccharyl transferase 48kd subunit	a	a	a	a	a	a		20.36			Arg-Asn-Gly-(Gly-allyl)-Ala-Val-methyl ester | Arg-Asn-Gly-(Gly-allylepoxide)-Ala-Val-methyl ester | Arg-Asn-Gly-(Gly-epoxyethylglycine)-Ala-Val-methylester | Arg-Asn-Gly-(Gly-vinyl)-Ala-Val-methyl ester | Digitonin | L-Threoninamide, (2S)-2-[(6-mercapto-1-oxohexyl)amino]-4-[(2-naphthalenylmethyl)amino]butanoyl-L-cysteinyl-L-threonyl-L-valyl-, cyclic (1-2)-thioether | L-Threoninamide, (2S)-2-[(6-…
WBGene00003815	nrs-1	asparaginyl-tRNA synthetase	a	a		a	a	a		19.65			2-aminomalonic acid | (3S)-3-amino-5-((((2R,3S,4R,5R)-5-(6-amino-9H-purin-9-yl)-3,4-dihydroxytetrahydrofuran-2-yl)oxy)(hydroxy)phosphoryl)-4-oxopentanoic acid | 5'-O-[N-(L-aspartyl)sulfamoyl]adenosine | Diethyldicarbonate | erythro-3-Hydroxyaspartic acid | K2HPO4 | L-aspartyl adenylate | Microcin C | p-Chloromercuribenzoate | threo-3-hydroxyaspartic acid | threo-3-Methylaspartic acid | 3-cyanoala…
WBGene00015099	B0280.1	prenyltransferase BET2	a	a		a	a	a	s	16.63	IPR001330 Prenyltransferase and squalene oxidase repeats
WBGene00019380	K04C2.2	predicted regulator of rRNA gene transcription (MYB-binding protein)	a			a	a	a		15.8568		acyclovir	1,10-phenanthroline | 1,2,3,4-tetrahydro-5-methoxynaphthalene-1,4-diol | 16-oxoaphidicholin | 2-(4-azidophenacyl)thio-2'-deoxyadenosine 5'-triphosphate | 2-(p-n-Butylanilino)-2'-deoxyadenosine 5'-triphosphate | 2-thiomethyl-6-phenyl-4-(4'-hydroxybutyl)-1,2,4,-triazole (5,1-C)(1,2,4)triazine-7-one triphosphate | 3,4-dihydro-4-hydroxy-8-methoxynaphthalen-1(2H)-one | 3,5-dimethyl-8-methoxy-3,4-dihyd…
WBGene00002001	hrs-1	histidyl-tRNA synthetase (cytoplasmic)	a	a	a	a	a	a		15.11			1,2,4-Triazole-3-alanine | 1,2,4-triazole-DL-alanine | 4-Imidazole propionic acid | alpha-methyl-DL-histidine | DL-Homocysteine | Histamine dihydrochloride | Imidazoleglycerol phosphate | Indoleglycerol phosphate | L-Histidinol | L-Histidinol phosphate | L-Histidyl-L-histidine sesquihydrate | L-Hydrazinoimidazoylpropionic acid | N-Acetylhistidine | NEM | N-Formyl-L-histidine | p-Chloromercuribenz…
WBGene00001498	frs-2	phenylalanyl-tRNA synthetase	a	a		a	a	a		14.82			1-(3-[[4-(3,5-dichlorophenyl)piperazin-1-yl]sulfonyl]phenyl)-3-(1,3-thiazol-2-yl)urea | 1-(3-bromophenyl)-2-[(2-methoxybenzyl)amino]ethanol | 1-(3-chlorophenyl)-2-[(2-phenoxybenzyl)amino]ethanol | 1-[3-(hydroxymethyl)phenyl]-2-[(2-phenoxybenzyl)amino]ethanol | 1-(3-iodophenyl)-2-[(2-phenoxybenzyl)amino]ethanol | 1-(3-methoxyphenyl)-2-[(2-phenoxybenzyl)amino]ethanol | 1-(4-bromothiophen-2-yl)-2-[[…
WBGene00013688	Y105E8B.3	RIO Kinase RIOK2	a	a		a	a	a		13.3
WBGene00003073	lrs-1	leucyl-tRNA synthetase	a	a	a	a	a	a		13.29	IPR001412 Aminoacyl-transfer RNA synthetases; class-I		3'-Amino-3'-deoxy adenosine 5'-triphosphate | 6-Dimethylaminopurine riboside 5'-triphosphate | 6-mercaptopurine riboside 5'-triphosphate | 6-Methylaminopurine riboside 5'-triphosphate | Adenine arabinoside 5'-triphosphate | Adenyl(alpha,beta-methylene)triphosphonate | adenylyl(beta,gamma-imido)triphosphonate | Adenylyl(beta,gamma-methylene)diphosphonate | DTNB | Nalidixic acid | NEM | Novobiocin …
WBGene00018776	F53H1.1	helicase	a	a		a	a	a		12.56
WBGene00008149	pyp-1	inorganic pyrophosphatase	a	a	a	a	a	a		9.98			1,1,1,1-azodimethyl diamide | 2,3-Butanedione | 2,4,6-Trinitrobenzenesulfonic acid | 4-bromophenacyl bromide | 4-Hydroxymercuribenzoate | 7-Chloro-4-nitrobenzo-2-oxa-1,3-diazole | aminomethylenediphosphonate | Arsenite | Cyanate | Diazonium-1H-tetrazole | Diethyldicarbonate | Diethylpyrocarbonate | Fluorescein 5'-isothiocyanate | Fluoride | Guanidine HCl | Guanidine nucleotides | hydroxymethylbis…
WBGene00013735	Y111B2a.12	angio-associated migratory cell protein	a	a	a	a	a	a		9.97	IPR000173 Glyceraldehyde 3-phosphate dehydrogenase		3-(chloroacetyl)-pyridine adenine dinculeotide | 3-morpholino-sydnonimine | acetylleucine chloromethyl ketone | Agaricic acid | CGP-3466 | ferriprotoporphorin IX | ferriprotoporphyrin IX | Gossypol | Iodoacetamide | Iodoacetate | Koningic acid | Na2S4O6 | NEM | (NH4)2SO4 | PCMB | Pentalenolactone | p-Hydroxymercuribenzoate | sodium nitroprusside | Sodium tetrathionate | Suramin | Trinitrobenzenes…
WBGene00015486	C05D11.9	POP1, protein subunit shared by the endoribonucleases RNase MRP and RNAse P	a	a		a	a	a		7.01			aminoglycosides | argininyl | locked nucleic acid 14-mer | NeoG6 | NeoK6 | neomycinB | NeoR5 | phosphorothionate | Puromycin
WBGene00021844	Y54E10BR.5	signal peptidase I	a	a	a	a	a	a		6.43
WBGene00000142	aos-1	ubiquitin activating enzyme	a	a	a	a	a	a		2.75
WBGene00018677	F52C9.7	uncharacterized conserved protein	a	a		a	a	a		2.28			3-Amino-1,2,4-triazole | 3-amino-1H-1,2,4-triazole | 4-aminoantipyrine | 5,5-Dithiobis(2-nitrobenzoic acid) | Ascorbate | Formic acid | Hydroxylamine | Indole acetic acid | Iodoacetamide | Maleic acid | NaCN | N-Bromosuccinimide | N-ethylmaleimide | Oxalic acid | p-Chloromercuribenzoate | pyocyanin | Sodium azide | Sodium cyanide | Sodium dithionite
WBGene00019679	K12H4.4	signal peptidase	a	a	a	a	a	a		2.11
WBGene00017280	F09D1.1	ubiquitin protease	a	a		a	a	a		1.33			aldehyde product of fatty acid peroxidation | Dipicolinic acid | EGTA | Glycine methyl ester | Hydroxylamine | Iodoacetamide | isatin O-acyl oximes | J series prostaglandins | NEM | N-ethylmaleimide | nitrilo-triacetate | Sodium borohydride
WBGene00010089	F55B12.4	poly(A) polymerase like	a	a		a	a	a		0.46
WBGene00007201	exos-4.1	ribonuclease PH like	a	a	a	a	a	a		0
WBGene00004505	rpt-5	26S proteasome regulatory complex, ATPase RPT5	a	a	a	a	a	a	a	129.01			1-beta-D-ribofuranosyl-1,2,4-triazole-3-carboxamide-5'-triphosphate | 1-beta-D-ribofuranosyl-1H-benzotriazole | 1-beta-D-ribofuranosyl-4,5,6,7-tetrabromo-1H-benzotriazole | 1-beta-D-ribofuranosyl-4,5,6,7-tetramethyl-1H-benzotriazole | 1-beta-D-ribofuranosyl-4,7-dibromo-1H-benzotriazole | 1-chloroethyl-4,5,6,7-tetrabromo-1H-benzotriazole | 1-ethyl-4,5,6,7-tetrabromo-1H-benzotriazole | 1-hydroxyeth…
WBGene00007355	rpb-6	DNA directed RNA polymerase	a	a	a	a	a	s		219.55		rifapentine	1-[2-[3-(4-Chloro-3-trifluoromethylphenyl)ureido]-4-trifluoromethyl phenoxy]-4,5-dichlorobenzene sulfonic acid | ABI-1131 | Actinomycin | Actinomycin D | alpha-amanithin | amanitin | aureolic acid | CBR-703 | chromomycin | Cinerubin B | Cisplatin | Cordycepin triphosphate | corralopyronin A | d(Ap4C) | d(Ap4G) | d(Ap4T) | Daunomycin | d(Tp4C) | d(Tp4T) | Echinomycin | Eruticulomycin A | Exotoxin …
WBGene00019246	rpb-5	RNA polymerase	a	a	a	a	a	s		216.29		rifapentine	1-[2-[3-(4-Chloro-3-trifluoromethylphenyl)ureido]-4-trifluoromethyl phenoxy]-4,5-dichlorobenzene sulfonic acid | ABI-1131 | Actinomycin | Actinomycin D | alpha-amanithin | amanitin | aureolic acid | CBR-703 | chromomycin | Cinerubin B | Cisplatin | Cordycepin triphosphate | corralopyronin A | d(Ap4C) | d(Ap4G) | d(Ap4T) | Daunomycin | d(Tp4C) | d(Tp4T) | Echinomycin | Eruticulomycin A | Exotoxin …
WBGene00021466	Y39G10aR.8	translation initiation factor 2, gamma subunit (eIF-2gamma; GTPase)	a	a	a	a	a			159.4			Leu-Gly-Asn repeat-enriched protein | pertussis toxin | phosducin | 5'-p-fluorosulfonylbenzoylguanosine | N-(2-chlorobenzyl)-N-[[(4-methylphenyl)sulfonyl]carbamoyl]-L-alanine | p21 activated kinase | Adenyl-5'-yl imidodiphosphate | Chloramphenicol | dihydrostreptomycin | EF-G GTPase inhibitor | enacylotoxin IIa | Fusidic acid | GDP gamma-S | GE2270A | GTPgammaS | guanyl-5'-yl imidodiphosphate | g…
WBGene00004504	rpt-4	proteasome Regulatory Particle, ATPase-like	a	a	a	a	a			135.99			1-beta-D-ribofuranosyl-1,2,4-triazole-3-carboxamide-5'-triphosphate | 1-beta-D-ribofuranosyl-1H-benzotriazole | 1-beta-D-ribofuranosyl-4,5,6,7-tetrabromo-1H-benzotriazole | 1-beta-D-ribofuranosyl-4,5,6,7-tetramethyl-1H-benzotriazole | 1-beta-D-ribofuranosyl-4,7-dibromo-1H-benzotriazole | 1-chloroethyl-4,5,6,7-tetrabromo-1H-benzotriazole | 1-ethyl-4,5,6,7-tetrabromo-1H-benzotriazole | 1-hydroxyeth…
WBGene00003922	pas-1	proteasome component (A-type)	a	a	a	a	a			127.68
WBGene00019168	H06I04.3	putative SAM-dependent rRNA methyltransferase SPB1	a	a		a	a	r		126.09
WBGene00003925	pas-4	proteasome A-type submit	a	a	a	a	a	r		110.14
WBGene00003951	pbs-5	proteasome A-type and B-type	a	a	a	a	a			100.69
WBGene00003927	pas-6	protease	a	a	a	a	a			97.18
WBGene00007784	ruvb-1	yeast hypothetical 50.5 KD protein like	a	a		a	a	s		90.41			1-beta-D-ribofuranosyl-1,2,4-triazole-3-carboxamide-5'-triphosphate | 1-beta-D-ribofuranosyl-1H-benzotriazole | 1-beta-D-ribofuranosyl-4,5,6,7-tetrabromo-1H-benzotriazole | 1-beta-D-ribofuranosyl-4,5,6,7-tetramethyl-1H-benzotriazole | 1-beta-D-ribofuranosyl-4,7-dibromo-1H-benzotriazole | 1-chloroethyl-4,5,6,7-tetrabromo-1H-benzotriazole | 1-ethyl-4,5,6,7-tetrabromo-1H-benzotriazole | 1-hydroxyeth…
WBGene00019275	H43I07.2	transferase	a	a		a	a	r		83.4		rifapentine	1-[2-[3-(4-Chloro-3-trifluoromethylphenyl)ureido]-4-trifluoromethyl phenoxy]-4,5-dichlorobenzene sulfonic acid | ABI-1131 | Actinomycin | Actinomycin D | alpha-amanithin | amanitin | aureolic acid | CBR-703 | chromomycin | Cinerubin B | Cisplatin | Cordycepin triphosphate | corralopyronin A | d(Ap4C) | d(Ap4G) | d(Ap4T) | Daunomycin | d(Tp4C) | d(Tp4T) | Echinomycin | Eruticulomycin A | Exotoxin …
WBGene00003818	nsf-1	vesicular-fusion protein NSF	a	a		a	a			82.38			1-beta-D-ribofuranosyl-1,2,4-triazole-3-carboxamide-5'-triphosphate | 1-beta-D-ribofuranosyl-1H-benzotriazole | 1-beta-D-ribofuranosyl-4,5,6,7-tetrabromo-1H-benzotriazole | 1-beta-D-ribofuranosyl-4,5,6,7-tetramethyl-1H-benzotriazole | 1-beta-D-ribofuranosyl-4,7-dibromo-1H-benzotriazole | 1-chloroethyl-4,5,6,7-tetrabromo-1H-benzotriazole | 1-ethyl-4,5,6,7-tetrabromo-1H-benzotriazole | 1-hydroxyeth…
WBGene00010609	dut-1	deoxyuridine 5'-triphosphate nucleotidohydrolase	a	a		a	a	r		71.39			1,10-phenanthroline | 1-[2-(azidomethyl)-4-(trityloxy)butyl]uracil | 1-[2-(hydroxymethyl)-4-(trityloxy)butyl]uracil | 1-[2-(trityloxy)ethoxymethyl]uracil | 1-(3-tert-butyldimethylsilyloxypropyl)uracil | 1-(3-triphenylsilyloxypropyl)uracil | 1-(3-tritylaminopropyl)uracil | 1-(3-trityloxypropyl)uracil | 1-[4-acetoxy-3-(tritylaminomethyl)butyl]uracil | 1-[4-hydroxy-2-(trityloxymethyl)butyl]uracil | …
WBGene00003154	mcm-2	MCM2/3/5 family	a	a		a	a	r		70.18			1-beta-D-ribofuranosyl-1,2,4-triazole-3-carboxamide-5'-triphosphate | 1-beta-D-ribofuranosyl-1H-benzotriazole | 1-beta-D-ribofuranosyl-4,5,6,7-tetrabromo-1H-benzotriazole | 1-beta-D-ribofuranosyl-4,5,6,7-tetramethyl-1H-benzotriazole | 1-beta-D-ribofuranosyl-4,7-dibromo-1H-benzotriazole | 1-chloroethyl-4,5,6,7-tetrabromo-1H-benzotriazole | 1-ethyl-4,5,6,7-tetrabromo-1H-benzotriazole | 1-hydroxyeth…
WBGene00003155	mcm-3	DNA replication licensing factor MCM3	a	a	a	a	a	s		66.99			1-beta-D-ribofuranosyl-1,2,4-triazole-3-carboxamide-5'-triphosphate | 1-beta-D-ribofuranosyl-1H-benzotriazole | 1-beta-D-ribofuranosyl-4,5,6,7-tetrabromo-1H-benzotriazole | 1-beta-D-ribofuranosyl-4,5,6,7-tetramethyl-1H-benzotriazole | 1-beta-D-ribofuranosyl-4,7-dibromo-1H-benzotriazole | 1-chloroethyl-4,5,6,7-tetrabromo-1H-benzotriazole | 1-ethyl-4,5,6,7-tetrabromo-1H-benzotriazole | 1-hydroxyeth…
WBGene00019061	F58F12.1	ATP synthase	a	a	a	a	a	s		66.62			AMP-PNP | Aurovertin | Azide | Efrapeptin | guanidine | NEM | N,N‘-dicyclohexylcarbodiimide | N,N'-Dicyclohexylcarbodiimide | Oligomycin | SCN- | Tetranitromethane | Trialkyltin derivatives | tributyltin | Venturicidin
WBGene00013880	mppb-1	mitochondrial processing peptidase	a	a		a	a	r		66.28	IPR001431 Insulinase family
WBGene00000197	ars-2	aminoacyl-tRNA synthetase	a	a		a	a			59.49			2-Mercaptoethylamine | 5,5'-Dithiobis(2-nitrobenzoate) | monobromobimane | NEM | p-Hydroxymercuriphenylsulfonic acid | p-Substituted mercuribenzoate | Sulfhydryl group containing substances | Adenyl-5'-yl imidodiphosphate | Chloramphenicol | dihydrostreptomycin | EF-G GTPase inhibitor | enacylotoxin IIa | Fusidic acid | GDP gamma-S | GE2270A | GTPgammaS | guanyl-5'-yl imidodiphosphate | guanyl-5'…
WBGene00018409	F44B9.8	ARPA	a	a	a	a	a	r		55.01			1-beta-D-ribofuranosyl-1,2,4-triazole-3-carboxamide-5'-triphosphate | 1-beta-D-ribofuranosyl-1H-benzotriazole | 1-beta-D-ribofuranosyl-4,5,6,7-tetrabromo-1H-benzotriazole | 1-beta-D-ribofuranosyl-4,5,6,7-tetramethyl-1H-benzotriazole | 1-beta-D-ribofuranosyl-4,7-dibromo-1H-benzotriazole | 1-chloroethyl-4,5,6,7-tetrabromo-1H-benzotriazole | 1-ethyl-4,5,6,7-tetrabromo-1H-benzotriazole | 1-hydroxyeth…
WBGene00007974	dhfr-1	di-hydrofolate reductase	a			a	a	r		53.8977	IPR001796 Dihydrofolate reductase	methotrexate	1,3-phenylenebis(methylene) bis(N-[amino(imino)methyl](imidothiocarbamate)) | 1,6-bis-(4-fluoro-phenyl)-[1,3,5]triazine-2,4-diamine | 2,4,6-Trinitrobenzenesulfonic acid | 2,4-diamino-5,6-dihydro-6,6-dimethyl-5-(4'-methoxyphenyl)-s-triazine | 2,4-Diamino-5-adamantylpyrimidine | 2,4-Diamino-5-benzylpyrimidines | 2,4-diamino-5-methyl-butylpyrido[2,3-d]pyrimidine | 2,4-Diamino-5-phenyl-s-triazines | …
WBGene00006540	tbg-1	gamma-like tubulin	a	a		a	a			46.12	IPR000217 Tubulin family
WBGene00010405	H19N07.1	elongation factor	a	a		a	a	s		38.96			Leu-Gly-Asn repeat-enriched protein | pertussis toxin | phosducin | 5'-p-fluorosulfonylbenzoylguanosine | N-(2-chlorobenzyl)-N-[[(4-methylphenyl)sulfonyl]carbamoyl]-L-alanine | p21 activated kinase | Adenyl-5'-yl imidodiphosphate | Chloramphenicol | dihydrostreptomycin | EF-G GTPase inhibitor | enacylotoxin IIa | Fusidic acid | GDP gamma-S | GE2270A | GTPgammaS | guanyl-5'-yl imidodiphosphate | g…
WBGene00019322	K02F2.2	S-adenosylhomocysteine hydrolase	a	a	a	a	a	r		36.48	IPR000043 S-adenosyl-L-homocysteine hydrolase		1,2,4,triazole-3-carboxamide riboside | (1S,2R,5R)-5-(6-amino-9H-purin-9-yl)-3-phenylcyclopent-3-ene-1,2-diol | (1S,2R,5R)-5-(6-amino-9H-purin-9-yl)-3-(prop-1-yn-1-yl)cyclopent-3-ene-1,2-diol | 2-amino-4'-alpha-fluoro-(9-((1'R,2'S,3'R)-2',3'-dihydroxy-cyclopentan-1'-yl)adenine) | 2-Aminoadenosine | 2-aminoaristeromycin | 2-Aza-3-deazaadenosine | 2-chloro-3-deazaadenosine | 2-Chloroadenosine | 2-D…
WBGene00002238	krs-1	lysyl-tRNA synthetase	a	a		a	a	s		36.24			2-aminomalonic acid | (3S)-3-amino-5-((((2R,3S,4R,5R)-5-(6-amino-9H-purin-9-yl)-3,4-dihydroxytetrahydrofuran-2-yl)oxy)(hydroxy)phosphoryl)-4-oxopentanoic acid | 5'-O-[N-(L-aspartyl)sulfamoyl]adenosine | Diethyldicarbonate | erythro-3-Hydroxyaspartic acid | K2HPO4 | L-aspartyl adenylate | Microcin C | p-Chloromercuribenzoate | threo-3-hydroxyaspartic acid | threo-3-Methylaspartic acid | 5'-O-[N-(L…
WBGene00012984	Y48B6a.13	mevalonate pyrophosphate decarboxylase	a	a		a	a	r	s	34.74			1-(diphosphenyloxy)-3,4-dimethylpentan-3-ol | 1-(diphosphenyloxy)-3-methylpentan-3-ol | 1-(diphosphenyloxy)-5-fluoro-3-methylpentan-3-ol | 2,2-difluoromevalonate 5-diphosphate | (2E)-3,7-dimethylocta-2,6-dien-1-yl 2-(4-hydroxy-4-methyl-6-oxotetrahydro-2H-pyran-2-yl)ethyl diphosphate | (2E)-3,7-dimethylocta-2,6-dien-1-yl 4-(4-hydroxy-4-methyl-6-oxotetrahydro-2H-pyran-2-yl)butyl diphosphate | 2-flu…
WBGene00010260	F58E10.3	ATP-dependent helicase (DEAD box)	a	a		a	a			33.3
WBGene00020437	T12a2.2	oligosaccharyltransferase, STT3 subunit	a	a	a	a	a			31.88
WBGene00004392	rnr-2	ribonuclease-diphosphate reductase M2	a	a		a	a	r		30.71		gemcitabine	1,10-phenanthroline | 1-Formylisoquinoline thiosemicarbazone | 1-methyl-1-hydroxyurea | 2,3,4-Trihydroxybenzamide | 2,3,4-trihydroxybenzohydroxamic acid | 2,3-Dihydro-1H-pyrazolo[2,3-a]imidazole | 2,3-dihydroxybenzohydroxamic acid | 2,4-dichlorobenzohydroxamic acid | 2,5-dihydroxybenzohydroxamic acid | 2,6-dihydroxybenzohydroxamic acid | 2-aminobenzohydroxamic acid | 2’-azido-2’-deoxynucleoside-5…
WBGene00020868	T27F7.3	GPI-alpha-mannosyltransferase III (GPI10/PIG-B) involved in glycosylphosphatidylinositol anchor biosynthesis	a	a	a	a	a	r		30.63			Adenyl-5'-yl imidodiphosphate | Chloramphenicol | dihydrostreptomycin | EF-G GTPase inhibitor | enacylotoxin IIa | Fusidic acid | GDP gamma-S | GE2270A | GTPgammaS | guanyl-5'-yl imidodiphosphate | guanyl-5'yl-imidodiphosphate | guanyl-5'-yl imidotriphosphate | hygromycin A | neamine | neomycin B | N-ethylmaleimide | P3-1-(2-nitro)phenylethylguanosine 5'-O-triphosphate | pulvomycin | Ribostamycin…
WBGene00006700	uba-2	ubiquitin activating enzyme UBA2	a	a		a	a	s	s	24.47
WBGene00002845	let-711	NOT1, core subunit of CCR4/NOT complex	a	a		a	a			23.03
WBGene00020683	T22D1.4	glycotransferase	a	a		a	a	s		22.37			Arg-Asn-Gly-(Gly-allyl)-Ala-Val-methyl ester | Arg-Asn-Gly-(Gly-allylepoxide)-Ala-Val-methyl ester | Arg-Asn-Gly-(Gly-epoxyethylglycine)-Ala-Val-methylester | Arg-Asn-Gly-(Gly-vinyl)-Ala-Val-methyl ester | Digitonin | L-Threoninamide, (2S)-2-[(6-mercapto-1-oxohexyl)amino]-4-[(2-naphthalenylmethyl)amino]butanoyl-L-cysteinyl-L-threonyl-L-valyl-, cyclic (1-2)-thioether | L-Threoninamide, (2S)-2-[(6-…
WBGene00010665	K08E3.5	UDP-glucose pyrophosphorylase	a	a	a	a	a	r	s	18.17
WBGene00011064	R06C7.5	adenylosuccinate lyase	a	a	a	a	a	r	s	13.44			4-aminopyrazolo[3,4-d]pyrimidine ribose 5'-phosphate | 8-Aza-AMP | adenyloethylphosphonate | adenylophosphonobutyrate | adenylosuccinate 2',3'-acyclic dialcohol | adenylosuccinate 2',3'-acyclic dialdehyde | adenylosuccinate 2',3'-acyclic (N,N-ethyl) diamine | ammonium salt of N6-malonyl adenosine 5'-phosphate | arabinosyl-AMP | DL-3-phosphonoalanine | erythro-beta-fluoro-4-(N-succino)-5-aminoimid…
WBGene00007965	C36a4.4	UDP-N-acetylglucosamine pyrophosphorylase	a	a		a	a	s		12.44
WBGene00006699	uba-1	ubiquitin activating enzyme UBA1	a	a	a	a	a	s		11.91
WBGene00000800	crs-1	aminoacyl-tRNA synthetase	a	a		a	a			10.79			5'-O-[N-(L-cysteinyl)sulfamoyl] adenosine | alpha,beta-CH2-ATP | cysteamine | Iodoacetamide | L-Cysteic acid | NEM | O-acetylserine | p-Chloromercuribenzoate | phenylhydrazine | S-Methyl-L-cysteine | Sodium tripolyphosphate | Sulfhydryl group reagents | Adenyl-5'-yl imidodiphosphate | Chloramphenicol | dihydrostreptomycin | EF-G GTPase inhibitor | enacylotoxin IIa | Fusidic acid | GDP gamma-S | G…
WBGene00006936	vrs-2	valyl tRNA Synthetase	a	a		a	a			9.33	IPR001412 Aminoacyl-transfer RNA synthetases; class-I		1,10-phenanthroline | Arsenite | D-allo-2-Amino-3-chlorobutyrate | DL-2-amino-3-chlorobutyrate | L-Penicillamine | p-Hydroxymercuribenzoate | Pyridoxal 5'-triphospho-5'-adenosine | Thr-tRNAValC76 | Adenyl-5'-yl imidodiphosphate | Chloramphenicol | dihydrostreptomycin | EF-G GTPase inhibitor | enacylotoxin IIa | Fusidic acid | GDP gamma-S | GE2270A | GTPgammaS | guanyl-5'-yl imidodiphosphate | gua…
WBGene00016020	sptl-1	aminotransferase	a		a	a	a	r	s	9.28
WBGene00019823	R02D3.5	farnesyltransferase alpha subunit	a	a		a	a	r		8.94	IPR002088 Protein prenyltransferases α-subunit repeat
WBGene00010436	JC8.4	cytosine deaminase FCY1 and related enzymes	a		a	a	a	r		2.3
WBGene00000466	cel-1	mRNA capping enzyme	a	a		a	a	s	s	1.43	IPR000387 Tyrosine protein phosphatases		1,3-difluoro-2-((E)-2-nitrov inyl)benzene | 16alphaH,17-isovaleryloxy-ent-kauran-19-oic acid | ((1E)-2-nitroprop-1-en-1-yl)benzene | 1-ethyl-6-methyl-3-phenyl-1H-pyrimido(5,4-e)(1,2,4)triazine-5,7-dione | 1-methoxy-4-((E)-2-nitrovinyl)benzene | 1-methyl-4-((E)-2-nitrovinyl)benzene | 1-p-Bromotetramisole oxalate | 2-(2,5-dimethyl-1H-pyrrol-1-yl)-5-hydroxybenzoic acid | 2,2-dioxo-2,3-dihydro-2-OMEG…
WBGene00004503	rpt-3	proteasome regulatory particle, ATPase-like	a	a		a	a		a	127.53			1-beta-D-ribofuranosyl-1,2,4-triazole-3-carboxamide-5'-triphosphate | 1-beta-D-ribofuranosyl-1H-benzotriazole | 1-beta-D-ribofuranosyl-4,5,6,7-tetrabromo-1H-benzotriazole | 1-beta-D-ribofuranosyl-4,5,6,7-tetramethyl-1H-benzotriazole | 1-beta-D-ribofuranosyl-4,7-dibromo-1H-benzotriazole | 1-chloroethyl-4,5,6,7-tetrabromo-1H-benzotriazole | 1-ethyl-4,5,6,7-tetrabromo-1H-benzotriazole | 1-hydroxyeth…
WBGene00000390	cdc-42	ras protein	a	a		a	a	s	a	78.64			Leu-Gly-Asn repeat-enriched protein | pertussis toxin | phosducin | 5'-p-fluorosulfonylbenzoylguanosine | N-(2-chlorobenzyl)-N-[[(4-methylphenyl)sulfonyl]carbamoyl]-L-alanine | p21 activated kinase | Adenyl-5'-yl imidodiphosphate | Chloramphenicol | dihydrostreptomycin | EF-G GTPase inhibitor | enacylotoxin IIa | Fusidic acid | GDP gamma-S | GE2270A | GTPgammaS | guanyl-5'-yl imidodiphosphate | g…
WBGene00009006	F21D5.1	phosphoacetylglucosamine mutase	a	a	a	a	a	r	a	61.52
WBGene00003156	mcm-4	DNA replication licensing factor, MCM4 component	a	a		a	a	r	a	53.15			1-beta-D-ribofuranosyl-1,2,4-triazole-3-carboxamide-5'-triphosphate | 1-beta-D-ribofuranosyl-1H-benzotriazole | 1-beta-D-ribofuranosyl-4,5,6,7-tetrabromo-1H-benzotriazole | 1-beta-D-ribofuranosyl-4,5,6,7-tetramethyl-1H-benzotriazole | 1-beta-D-ribofuranosyl-4,7-dibromo-1H-benzotriazole | 1-chloroethyl-4,5,6,7-tetrabromo-1H-benzotriazole | 1-ethyl-4,5,6,7-tetrabromo-1H-benzotriazole | 1-hydroxyeth…
WBGene00013597	gpi-1	glucose-6-phosphate isomerase	a	a		a	a	r	a	18.66			1,5-Anhydroglucitol 6-phosphate | 2-amino-2-deoxy-D-glucitol 6-phosphate | 2-amino-2-deoxy-D-glucitol 6-phosphate dimethyl ester | 2-amino-2-deoxy-D-mannitol 6-phosphate | 2-Deoxy-D-glucitol 6-phosphate | 2-Deoxyglucose 6-phosphate | Agaricic acid | D-Glucal 6-phosphate | D-glucitol 6-phosphate | D-Gluconate 6-phosphate | Erythritol 4-phosphate | Gluconate 6-phosphate | L-Sorbose 6-phosphate | Ma…
WBGene00000226	atl-1	phosphatidylinositol 3-kinase	a	a		a	a	r	a	7.58	IPR000403 Phosphatidylinositol 3- and 4-kinase		1-O-octadecyl-2-O-methyl-rac-3-glycerophospho-myo-inositol | 1-O-octadecyl-2-O-methyl-rac-glycero-3-phosphocholine | (+/-)-2-[hydroxy[tetrahydro-2-(octadecyloxy)methylfuran-2-yl]methoxyl]phosphinyloxy-N,N,N-trimethylethaniminium hydroxide | 2-morpholin-4-yl-3-phenylchromen-4-one | 2-morpholin-4-yl-3-propylchromen-4-one | 3-benzyl-2-morpholin-4-yl-chromen-4-one | 3-butyl-2-morpholin-4-yl-chromen-4…
WBGene00004418	rpl-7	ribosomal protein	a	a	a	a		a		239.4	IPR000169 Eukaryotic thiol (cysteine) protease; active site		Adenyl-5'-yl imidodiphosphate | Chloramphenicol | dihydrostreptomycin | EF-G GTPase inhibitor | enacylotoxin IIa | Fusidic acid | GDP gamma-S | GE2270A | GTPgammaS | guanyl-5'-yl imidodiphosphate | guanyl-5'yl-imidodiphosphate | guanyl-5'-yl imidotriphosphate | hygromycin A | neamine | neomycin B | N-ethylmaleimide | P3-1-(2-nitro)phenylethylguanosine 5'-O-triphosphate | pulvomycin | Ribostamycin…
WBGene00002083	inf-1	eukaryotic initiation factor 4A	a	a	a	a		a		173.34
WBGene00003401	mpk-1	MAP Kinase	a	a		a		a		167.12	IPR001245 Tyrosine protein kinase; IPR002290 Serine/threonine protein kinase		1-(2,6-dichloro-phenyl)-5-(2,4-difluoro-phenyl)-7-piperazin-1-yl-3,4-dihydro-1H-quinazolin-2-one | 1-(2,6-dichloro-phenyl)-5-(2,4-difluoro-phenyl)-7-piperidin-4-yl-3,4-dihydro-1H-quinolin-2-one | 1-(2,6-dichloro-phenyl)-6-(2,4-difluoro-phenylsulfanyl)-7-(1,2,3,6-tetrahydro-pyridin-4-yl)-3,4-dihydro-1H-pyrido[3,2-d]pyrimidin-2-one | [4-[3-methyl-2-piperidin-4-yl-5-(3-trifluoromethyl-phenyl)-3H-imi…
WBGene00010419	H28O16.1	ATP synthase alpha and beta subunits, ATP synthase Alpha chain, C terminal	a	a	a	a	r	a	s	115.01			AMP-PNP | Aurovertin | Azide | Efrapeptin | guanidine | NEM | N,N‘-dicyclohexylcarbodiimide | N,N'-Dicyclohexylcarbodiimide | Oligomycin | SCN- | Tetranitromethane | Trialkyltin derivatives | tributyltin | Venturicidin
WBGene00000479	cgh-1	ATP-dependent RNA helicase	a	a		a	r	a		114.15
WBGene00004302	ran-1	GTP-binding protein	a	a	a	a		a		101.3			Leu-Gly-Asn repeat-enriched protein | pertussis toxin | phosducin | 5'-p-fluorosulfonylbenzoylguanosine | N-(2-chlorobenzyl)-N-[[(4-methylphenyl)sulfonyl]carbamoyl]-L-alanine | p21 activated kinase | Adenyl-5'-yl imidodiphosphate | Chloramphenicol | dihydrostreptomycin | EF-G GTPase inhibitor | enacylotoxin IIa | Fusidic acid | GDP gamma-S | GE2270A | GTPgammaS | guanyl-5'-yl imidodiphosphate | g…
WBGene00020950	W02F12.5	dihydrolipoamide succinyltransferase	a	a	a	a	r	a	s	77.41
WBGene00000230	atp-3	ATPase	a	a	a	a	r	a		72.98			AMP-PNP | Aurovertin | Azide | Efrapeptin | guanidine | NEM | N,N‘-dicyclohexylcarbodiimide | N,N'-Dicyclohexylcarbodiimide | Oligomycin | SCN- | Tetranitromethane | Trialkyltin derivatives | tributyltin | Venturicidin
WBGene00008414	D2030.4	NADH:CoQ oxidoreductase subunit B18	a	a	a	a		a		66.4			2,6-dichlorophenol indophenol | 3-pyridine aldehyde NADH | Acrinol | Atebrin | diphenylene iodinium chloride | Ferricyanide | Ferrocyanide | NEM | nicotinic acid amide | PCMB | p-Hydroxymercuribenzoate | p-Hydroxymercuriphenyl sulfonate | Riboflavin | SCN+ | Sodium arsenite | Sodium azide | 1-Geranyl-2-methylbenzimidazole | (1R)-1-[(2R,2'R,5R,5'R)-5'-[(1R)-1-hydroxy-5-propyloctyl]octahydro-2,2'-b…
WBGene00022089	Y69a2aR.18	F0F1-type ATP synthase, gamma subunit	a	a	a	a	r	a		62.19			AMP-PNP | Aurovertin | Azide | Efrapeptin | guanidine | NEM | N,N‘-dicyclohexylcarbodiimide | N,N'-Dicyclohexylcarbodiimide | Oligomycin | SCN- | Tetranitromethane | Trialkyltin derivatives | tributyltin | Venturicidin
WBGene00006701	ubc-1	ubiquitin conjugating-protein	a			a	r	a		57.0598
WBGene00002344	let-70	ubiquitin-conjugating enzyme E2-17 KD	a	a	a	a		a		50.64
WBGene00002363	let-92	serine/threonine protein phosphatase	a	a	a	a		a		49.26
WBGene00004268	rab-5	RAS-related protein	a	a	a	a	r	a		46.21			Leu-Gly-Asn repeat-enriched protein | pertussis toxin | phosducin | 5'-p-fluorosulfonylbenzoylguanosine | N-(2-chlorobenzyl)-N-[[(4-methylphenyl)sulfonyl]carbamoyl]-L-alanine | p21 activated kinase | Adenyl-5'-yl imidodiphosphate | Chloramphenicol | dihydrostreptomycin | EF-G GTPase inhibitor | enacylotoxin IIa | Fusidic acid | GDP gamma-S | GE2270A | GTPgammaS | guanyl-5'-yl imidodiphosphate | g…
WBGene00001744	grs-1	glycyl-tRNA synthetase	a	a	a	a		a	a	42.3			5,5'-Dithiobis(2-nitrobenzoate) | 5'-Adenylylimidodiphosphate | adenylylmethylenediphosphate | alpha,beta-methyleneadenosine 5'-diphosphate | Aminoethyl-AMP | Citrate | glycyl sulfamoyl adenosine | Nalidixic acid | Novobiocin | Oxolinic acid | p-Chloromercuribenzoate | p-Chloromercuriphenylsulfonic acid | Adenyl-5'-yl imidodiphosphate | Chloramphenicol | dihydrostreptomycin | EF-G GTPase inhibito…
WBGene00004274	rab-11.1	ras-related protein	a	a	a	a		a		40.81			Leu-Gly-Asn repeat-enriched protein | pertussis toxin | phosducin | 5'-p-fluorosulfonylbenzoylguanosine | N-(2-chlorobenzyl)-N-[[(4-methylphenyl)sulfonyl]carbamoyl]-L-alanine | p21 activated kinase | Adenyl-5'-yl imidodiphosphate | Chloramphenicol | dihydrostreptomycin | EF-G GTPase inhibitor | enacylotoxin IIa | Fusidic acid | GDP gamma-S | GE2270A | GTPgammaS | guanyl-5'-yl imidodiphosphate | g…
WBGene00012553	cco-2	cytochrome c oxidase	a	a	a	a	r	a		33.68			amyloid beta | amyloid beta1-42 | Azide | Cyanide | Dicyclohexylcarbodiimide | Ethylene glycol | Ferricytochrome c | Lithium diiodosalicylate | NH2OH | N,N-Dimethyllauryl amine oxide | peroxynitrite | poly-L-lysine | Salicyl aldoxime | Sodium deoxycholate | Theophylline | Triton X-100 | Tween 20 | Tween 80
WBGene00022170	Y71H2aM.5	cytochrome c oxidase, subunit Vib/COX12	a	a	a	a	r	a		28.21			amyloid beta | amyloid beta1-42 | Azide | Cyanide | Dicyclohexylcarbodiimide | Ethylene glycol | Ferricytochrome c | Lithium diiodosalicylate | NH2OH | N,N-Dimethyllauryl amine oxide | peroxynitrite | poly-L-lysine | Salicyl aldoxime | Sodium deoxycholate | Theophylline | Triton X-100 | Tween 20 | Tween 80
WBGene00000371	cco-1	cytochrome c oxidase	a	a	a	a	s	a		27.11			amyloid beta | amyloid beta1-42 | Azide | Cyanide | Dicyclohexylcarbodiimide | Ethylene glycol | Ferricytochrome c | Lithium diiodosalicylate | NH2OH | N,N-Dimethyllauryl amine oxide | peroxynitrite | poly-L-lysine | Salicyl aldoxime | Sodium deoxycholate | Theophylline | Triton X-100 | Tween 20 | Tween 80
WBGene00006917	vha-8	ATPase	a	a	a	a	r	a		26.9			AMP-PNP | Aurovertin | Azide | Efrapeptin | guanidine | NEM | N,N‘-dicyclohexylcarbodiimide | N,N'-Dicyclohexylcarbodiimide | Oligomycin | SCN- | Tetranitromethane | Trialkyltin derivatives | tributyltin | Venturicidin
WBGene00010015	F54B3.3	ATPases associated with various cellular activities (AAA)	a	a	a	a		a		26.01			1-beta-D-ribofuranosyl-1,2,4-triazole-3-carboxamide-5'-triphosphate | 1-beta-D-ribofuranosyl-1H-benzotriazole | 1-beta-D-ribofuranosyl-4,5,6,7-tetrabromo-1H-benzotriazole | 1-beta-D-ribofuranosyl-4,5,6,7-tetramethyl-1H-benzotriazole | 1-beta-D-ribofuranosyl-4,7-dibromo-1H-benzotriazole | 1-chloroethyl-4,5,6,7-tetrabromo-1H-benzotriazole | 1-ethyl-4,5,6,7-tetrabromo-1H-benzotriazole | 1-hydroxyeth…
WBGene00006708	ubc-13	E2 ubiquitin-conjugating enzyme	a		a	a	r	a		25.72
WBGene00006383	taf-2	TATA binding protein associated factor	a	a		a	s	a		25.07
WBGene00014054	ZK669.4	lipoamide acyltransferase	a	a		a		a	s	18.84
WBGene00019505	K07H8.3	subunit of the major N alpha-acetyltransferase	a	a	a	a	r	a		18.05
WBGene00006735	ula-1	yeast ULA (ubiquitin activating) homolog	a	a		a	r	a		15.17
WBGene00006920	vha-11	vacuolar proton-translocating ATPase subunit	a	a	a	a	r	a		14.54
WBGene00001793	gsy-1	glycogen synthase	a	a		a		a		13.3			Caffeine | calyculin A | dithiobis-(2-nitrobenzoic acid) | Epinephrine | Glucagon | Iodoacetate | Iodobenzoate | microcystin | Na2SO4 | N-ethylmaleimide | (NH4)2SO4 | okadaic acid | Oxytocin | p-Chloromercuribenzoate | phenylmercuric acetate | Phloridzin | Phorbol esters | Theophylline | Vasopressin
WBGene00006919	vha-10	vacuolar H+-ATPase V1 sector, subunit G	a	a	a	a	r	a		13.09
WBGene00006754	unc-15	paramyosin	a	a	a	r		a		10.92
WBGene00001007	dli-1	dynein light intermediate chain	a	a	a	a		a		9.39
WBGene00006707	ubc-12	ubiquitin-conjugating enzymes	a	a		a	r	a		9.07
WBGene00003967	pdr-1	E3 ubiquitin-protein ligase (Parkin protein)	a	a		a		a		6.6			Adenosyl-phospho-ubiquitinol
WBGene00001358	evl-20	GTP-binding ADP-ribosylation factor	a			a	r	a		5.85154
WBGene00016498	ppn-1	protease inhibitor	a	a		a		a		2.5
WBGene00010308	F59B2.3	N-acetyl-glucosamine-6-phosphate deacetylase	a			a		a		1.72244			1,10-phenanthroline | 5,5'-dithio-bis(2-nitrobenzoate) | Iodoacetate | methyl phosphonamidates inhibitor 1 | N-Acetyl-D-glucosamine 6-phosphate | NEM | N-methylhydroxyphosphinyl-D-glucosamine 6-phosphate | PCMB
WBGene00004186	prpf-4	U4/U6-associated splicing factor PRP4	a	a		a		a		1.21	IPR001245 Tyrosine protein kinase; IPR002290 Serine/threonine protein kinase
WBGene00006512	abcf-1	ABC transporter	a	a	a	a		a		0.44			1-beta-D-ribofuranosyl-1,2,4-triazole-3-carboxamide-5'-triphosphate | 1-beta-D-ribofuranosyl-1H-benzotriazole | 1-beta-D-ribofuranosyl-4,5,6,7-tetrabromo-1H-benzotriazole | 1-beta-D-ribofuranosyl-4,5,6,7-tetramethyl-1H-benzotriazole | 1-beta-D-ribofuranosyl-4,7-dibromo-1H-benzotriazole | 1-chloroethyl-4,5,6,7-tetrabromo-1H-benzotriazole | 1-ethyl-4,5,6,7-tetrabromo-1H-benzotriazole | 1-hydroxyeth…
WBGene00006946	wrs-2	tryptophanyl (W) tRNA Synthetase	a	a		a	r	a		0	IPR001412 Aminoacyl-transfer RNA synthetases; class-I		1,10-phenanthroline | 2-[5-[(6-(ethoxycarbonyl)-5-(4-fluorophenyl)-3-oxo-7-phenyl-5H-[1,3]thiazolo[3,2-a]pyrimidin-2(3H)-ylidene)methyl]-2-furyl]benzoic acid | 3-[[([[2-(4-chlorophenyl)-4-quinolinyl]carbonyl]amino)carbothioyl]amino]benzoic acid | 3-[(4-[[4-oxo-2-(phenylimino)-1,3-thiazolidin-5-ylidene]methyl]phenoxy) methyl]benzoic acid | 4,5,6,7-Tetrafluorotryptophan | 5,7-Difluorotryptophan | 5…
WBGene00020215	T04G9.4	B. subtilis sfp protein; Anabaena sp. HETI protein	a	a		a		a		0			2-[[2-(4-chloro-phenyl)-5-oxo-oxazolidin-(4E)-ylidenemethyl]-amino]-5-fluoro-benzoic acid | 2-[[2-(4-chloro-phenyl)-5-oxo-oxazolidin-(4E)-ylidenemethyl]-amino]-benzoic acid | 5-bromo-2-[[2-(3-fluoro-4-trifluoromethyl-phenyl)-5-oxo-oxazolidin-(4E)-ylidenemethyl]-amino]-benzoic acid | 5-bromo-2-[[2-(4-chloro-phenyl)-5-oxo-oxazolidin-(4E)-ylidenemethyl]-amino]-benzoic acid | 5-bromo-4-chloro-2-[[5-o…
WBGene00013737	tpst-1	protein-tyrosine sulphotransferase	a	a		a		a		0
WBGene00022069	eel-1	E3 ubiquitin-protein ligase/Putative upstream regulatory element binding protein	a	a	a	a	r	a		0
WBGene00003162	mdh-1	malate dehydrogenase	a	a	a	a	r	r		98.07			2-Hydroxy-5-nitrobenzyl bromide | 3-Aminopyridine adenine dinucleotide | 3-methylpyridine adenine dinucleotide | 3-pyridylacetonitrile adenine dinucleotide | 3-pyridylcarbinol adenine dinucleotide | Acetyl-CoA | Adenosine 5'-diphosphoribose | Citrate | Diethyldicarbonate | Gossypol | Hydroxylamine | Hydroxymalonate | Iodoacetamide | Iodoacetate | isocitrate | Na2SO3 | NEM | (NH4)2SO4 | p-Chlorome…
WBGene00002162	isp-1	ubiquinol-cytochrome C reductase	a	a	a	a	r	s	s	85.58			2,3,4-trimethoxy-5-decyl-6-methyl-phenol | 2,3,4-trimethoxy-5-methyl-6-decyl-phenol | 2,5-dibromo-3-methyl-6-isopropylbenzoquinone | 2,5-dibromo-6-methyl-3-isopropyl-1,4-benzoquinone | 2-alkyl-3-hydroxy-1,4-naphthoquinone | 2-Heptyl-4-hydroxyquinoline N-oxide | 2-Heptyl-4-hydroxyquinoline-N-oxide | 2-Iodo-6-isopropyl-3-methyl-2',2,4'-trinitrodiphenyl ether | 2-nonyl-4-hydroxyquinoline N-oxide | 2…
WBGene00009119	F25H2.5	nucleoside diphosphate kinase	a	a	a	a	r	r		62.42			8-bromo-IDP | chromoglycate | cromoglycate | Desdanine | DTNB | p-Chloromercuribenzoate | Theophylline
WBGene00007000	tufm-1	TU elongation Factor (EF-Tu), Mitochondrial	a	a		a	r	s		37.29			Leu-Gly-Asn repeat-enriched protein | pertussis toxin | phosducin | 5'-p-fluorosulfonylbenzoylguanosine | N-(2-chlorobenzyl)-N-[[(4-methylphenyl)sulfonyl]carbamoyl]-L-alanine | p21 activated kinase | Adenyl-5'-yl imidodiphosphate | Chloramphenicol | dihydrostreptomycin | EF-G GTPase inhibitor | enacylotoxin IIa | Fusidic acid | GDP gamma-S | GE2270A | GTPgammaS | guanyl-5'-yl imidodiphosphate | g…
WBGene00015413	C04C3.3	pyruvate dehydrogenase	a	a	a	a	r	s		35.35
WBGene00012205	W02B12.10	methyltransferase-like protein	a		a	a	r	r		26.02
WBGene00004215	ptp-3	protein-tyrosine phosphatase with fibronectin type III-like domains (DPTP and LAR like)	a	a		a	r	r		25.87	IPR000387 Tyrosine protein phosphatases		1,3-difluoro-2-((E)-2-nitrov inyl)benzene | 16alphaH,17-isovaleryloxy-ent-kauran-19-oic acid | ((1E)-2-nitroprop-1-en-1-yl)benzene | 1-ethyl-6-methyl-3-phenyl-1H-pyrimido(5,4-e)(1,2,4)triazine-5,7-dione | 1-methoxy-4-((E)-2-nitrovinyl)benzene | 1-methyl-4-((E)-2-nitrovinyl)benzene | 1-p-Bromotetramisole oxalate | 2-(2,5-dimethyl-1H-pyrrol-1-yl)-5-hydroxybenzoic acid | 2,2-dioxo-2,3-dihydro-2-OMEG…
WBGene00007108	B0035.5	glucose-6-phosphate-1-dehydrogenase	a	a		a	r	r		19.39			2'-phosphoadenosine 5'-diphosphoribose | 3-(3,4-dichlorophenyl)-1,1'-dimethyl urea | Acetyl-CoA | Amikacin | Blue dextran | cumene hydroperoxide | Cycloheximide | Estrogen | gentamicin sulfate | Glyoxylate | Isocitrate | marcaine | metamizol | netilmicin | Nicotine | p-Chloromercuribenzoate | penicillin G potassium | pental sodium | peracetic acid | Progesterone | sodium ceftizoxime | sodium cefu…
WBGene00011481	imp-2	yeast YKK0 like	a	a		a	r	r		17.31
WBGene00011409	T04a8.7	1,4-Alpha-glucan branching enzyme	a	a	a	a	r	r		13.48
WBGene00002855	let-721	YAAS	a	a		a	r	r		12.34
WBGene00001338	ers-3	tRNA synthetase	a	a		a	r	r		11.7	IPR001412 Aminoacyl-transfer RNA synthetases; class-I		1,10-phenanthroline , | 5'-O-(N-(L-glutamyl)-sulfamoyl)adenosine | 5'-O-(N‘-(L-pyroglutamyl)-sulfamoyl)adenosine | amino levulinic acid | erythro-4-Hydroxy-DL-glutamic acid | erythro-Methyl-L-glutamic acid | gamma-Globulin | Glu-AMS | glutaminyl-beta-ketophosphonate-adenosine | glutamol-AMP | glutamyl adenylate | glutamyl-beta-ketophosphonate-adenosine | glutamyl cytidylate | glutamyl dihydrocyti…
WBGene00016509	C37H5.6	adenylosuccinate synthetase	a	a		a	r	r		11.36			2,4-dihydro-4-(beta-D-ribofuranosyl)-1,2,4(3H)-triazol-3-one | 2-Mercaptosuccinate | 4-Oxo-2-aminopentanoic acid | 5,5'-Dithiobis(2-nitrobenzoate) | 5-amino-4-carbamoyl-imidazole ribonucleotide | 5-amino-4-(N-succinocarboxamide)imidazole ribonucleotide | 6-(4-bromo-2,3-dioxobutyl)thioadenosine 5'-monophosphate | 6-Mercaptopurine ribonucleotide | 6-Mercaptopurine riboside 5'-phosphate | 6-Thio-GMP…
WBGene00006918	vha-9	H+-transporting ATPase	a	a	a	a	r	s	s	10.86			AMP-PNP | Aurovertin | Azide | Efrapeptin | guanidine | NEM | N,N‘-dicyclohexylcarbodiimide | N,N'-Dicyclohexylcarbodiimide | Oligomycin | SCN- | Tetranitromethane | Trialkyltin derivatives | tributyltin | Venturicidin
WBGene00020696	T22F3.3	muscle glycogen phosphorylase	a	a	a	a	r	r		9.62	IPR000811 Glycosyltransferase; family 35		1-[(2S)-2-([(5-chloro-1H-indol-2-yl)carbonyl]amino)-3-phenylpropanoyl]azetidine-3-carboxylic acid | 1-deoxy-1-methoxycarbonylamino-beta-D-glucopyranose | 1-methyl-3-([4-(2-thienylmethyl)phenyl]amino)quinoxalin-2(1H)-one | 2,2'-Dipyridyl | 2,3-dichloro-N-[1-(2-hydroxyethyl)-2-oxo-1,2,3,4-tetrahydroquinolin-3-yl]-6H-thieno[2,3-b]pyrrole-5-carboxamide | 2,3-dichloro-N-(1-[(2R)-2,3-dihydroxypropyl]-2…
WBGene00012148	VF13D12L.1	myo-inisitol-1-phosphate synthase	a	a		a	r	r		7.62			1,5-Anhydro-D-glucitol 6-phosphate | 1-Deoxy-1-(phosphonomethyl)myo-2-inosose | 2-Deoxy-2-fluoroglucose 6-phosphate | 2-deoxy-D-glucitol | 2-deoxy-D-glucitol 6-(E)-vinylhomophosphonate | 2-Deoxy-D-glucitol 6-phosphate | 2-Deoxy-D-glucose 6-phosphate | 2-deoxy-glucitol-6-phosphate | 2-Deoxy-myo-inositol 1-phosphate | Choline | D-Allose 6-phosphate | D-Gluconate 6-phosphate | D-Mannitol 6-phosphate…
WBGene00007188	B0464.9	predicted acetyltransferases and hydrolases with the alpha/beta hydrolase fold	a	a	a	a	r	r		6.35
WBGene00000937	dbr-1	lariat debranching enzyme	a	a		a	r	s		4.69
WBGene00011050	R06a4.8	alpha amylase	a	a		a	r	r		2.37			Acarbose | aplanin | Cyclomaltohexaose | Methyl-alpha-D-glucoside | Monoiodoacetic acid | p-chloromercuribenzoic acid | phenyl-beta-D-glucoside | 1-S-dimethylarsino-1-thio-beta-D-glucanopyranoside | 2,2-bis(hydroxymethyl)-2,2',2''-nitrilotriethanol | 2-(2-hydroxyethylamino)-2-hydroxymethyl-1,3-propanediol | 2-amino-1,3-propandiol | 2-Amino-2-methyl-1,3-propanediol | 2-deoxy-2-fluoro-alpha-glucosy…
WBGene00007464	C08H9.3	glucosyltransferase	a	a		a	r	r		1.7
WBGene00007707	C25a1.5	cytochrome b5	a	a	a	a	r	r		1.69
WBGene00016395	C34B2.10	signal peptidase	a	a	a	a	r	s		1.36
WBGene00018391	rpb-4	RNA Polymerase II (B) subunit	a	a	a	a	r			177.02		rifapentine	1-[2-[3-(4-Chloro-3-trifluoromethylphenyl)ureido]-4-trifluoromethyl phenoxy]-4,5-dichlorobenzene sulfonic acid | ABI-1131 | Actinomycin | Actinomycin D | alpha-amanithin | amanitin | aureolic acid | CBR-703 | chromomycin | Cinerubin B | Cisplatin | Cordycepin triphosphate | corralopyronin A | d(Ap4C) | d(Ap4G) | d(Ap4T) | Daunomycin | d(Tp4C) | d(Tp4T) | Echinomycin | Eruticulomycin A | Exotoxin …
WBGene00003924	pas-3	endopeptidase	a			a	r	s		116.344
WBGene00000229	atp-2	ATP synthase beta chain	a	a	a	a	r			102.44			2,3-Butanedione | Dicyclohexylcarbodiimide | Diethylstilbestrol | Dio-9 | distilbestrol | fluoroaluminates | Miconazole | Na2MO4 | Na3VO4 | NEM | N-(Ethoxycarbonyl)-2-ethoxy-1,2-dihydroquinoline | Phenylglyoxal | p-Hydroxymercuribenzoate | vanadate | 1-beta-D-ribofuranosyl-1,2,4-triazole-3-carboxamide-5'-triphosphate | 1-beta-D-ribofuranosyl-1H-benzotriazole | 1-beta-D-ribofuranosyl-4,5,6,7-tetra…
WBGene00020181	T02H6.11	ubiquinol-cytochrome c reductase complex subunit	a	a	a	a	r			67.9			2,3,4-trimethoxy-5-decyl-6-methyl-phenol | 2,3,4-trimethoxy-5-methyl-6-decyl-phenol | 2,5-dibromo-3-methyl-6-isopropylbenzoquinone | 2,5-dibromo-6-methyl-3-isopropyl-1,4-benzoquinone | 2-alkyl-3-hydroxy-1,4-naphthoquinone | 2-Heptyl-4-hydroxyquinoline N-oxide | 2-Heptyl-4-hydroxyquinoline-N-oxide | 2-Iodo-6-isopropyl-3-methyl-2',2,4'-trinitrodiphenyl ether | 2-nonyl-4-hydroxyquinoline N-oxide | 2…
WBGene00009082	F23B12.5	dihyrolipoamide acetyltransferase component (pyruvate dehydrogenase complex)	a	a		a	r	s		64			1,2-diselenolane-3-valeric acid | Guanidine hydrochloride | Iodine | lipoamidase | N-Acetylimidazole | S-Acetyldihydrolipoamide
WBGene00004271	rab-7	ras related protein	a	a	a	a	r			52.35			Leu-Gly-Asn repeat-enriched protein | pertussis toxin | phosducin | 5'-p-fluorosulfonylbenzoylguanosine | N-(2-chlorobenzyl)-N-[[(4-methylphenyl)sulfonyl]carbamoyl]-L-alanine | p21 activated kinase | Adenyl-5'-yl imidodiphosphate | Chloramphenicol | dihydrostreptomycin | EF-G GTPase inhibitor | enacylotoxin IIa | Fusidic acid | GDP gamma-S | GE2270A | GTPgammaS | guanyl-5'-yl imidodiphosphate | g…
WBGene00006433	sdhb-1	succinate dehydrogenase (ubiquinone) iron sulphur protein	a	a	a	a	r			50.91
WBGene00013025	vha-13	ATP synthase alpha and beta subunits ; ATP synthase ab C terminal	a	a		a	r			48.46			AMP-PNP | Aurovertin | Azide | Efrapeptin | guanidine | NEM | N,N‘-dicyclohexylcarbodiimide | N,N'-Dicyclohexylcarbodiimide | Oligomycin | SCN- | Tetranitromethane | Trialkyltin derivatives | tributyltin | Venturicidin
WBGene00004980	spk-1	SR Protein Kinase	a	a		a	r			38.83	IPR001245 Tyrosine protein kinase; IPR002290 Serine/threonine protein kinase
WBGene00000151	apn-1	AP endonuclease (family 2)	a	a		r	r			35.52
WBGene00010130	vha-14	membrane-associated atpase gamma chain	a	a	a	a	r			25.51			AMP-PNP | Aurovertin | Azide | Efrapeptin | guanidine | NEM | N,N‘-dicyclohexylcarbodiimide | N,N'-Dicyclohexylcarbodiimide | Oligomycin | SCN- | Tetranitromethane | Trialkyltin derivatives | tributyltin | Venturicidin
WBGene00022798	ZK688.3	predicted fumarylacetoacetate hydralase	a	a		a	r			24.76
WBGene00012803	Y43F4B.5	phosphoglucomutase and phosphomannomutase phosphoserine	a	a		a	r			23.51
WBGene00011510	T05H10.6	pyruvate dehydrogenase E1 alpha subunit	a	a	a	a	r			16.45
WBGene00008682	lex-1	TAT-binding homolog like	a	a		a	r			15.46			1-beta-D-ribofuranosyl-1,2,4-triazole-3-carboxamide-5'-triphosphate | 1-beta-D-ribofuranosyl-1H-benzotriazole | 1-beta-D-ribofuranosyl-4,5,6,7-tetrabromo-1H-benzotriazole | 1-beta-D-ribofuranosyl-4,5,6,7-tetramethyl-1H-benzotriazole | 1-beta-D-ribofuranosyl-4,7-dibromo-1H-benzotriazole | 1-chloroethyl-4,5,6,7-tetrabromo-1H-benzotriazole | 1-ethyl-4,5,6,7-tetrabromo-1H-benzotriazole | 1-hydroxyeth…
WBGene00010941	M176.2	glutathione synthase	a	a		a	r		s	15.4			5,5'-Dithiobis(2-nitrobenzoate) | Adenosine 5´-phosphosulfate | Adenosine-5´-polyphospho-5´-pyridoxal | gamma-(alpha-aminomethyl)Glu-2-aminobutyrate | gamma-Glu-Cys | Iodoacetate | L-buthionine-(S,R)-sulfoximine | L-Cystine | Menadione | Methotrexate | NEM | PCMB | p-Hydroxymercuribenzoate | tert-butylhydroquinone | Trimethoprim
WBGene00001005	dlc-1	dynein light chain 1	a	a	a	a	r			9.9
WBGene00018909	giyd-1	GIY-YIG nuclease Domain-containing protein	a			a	r	s		1.76578
WBGene00010481	K01G5.10	hydrolase	a			a	r			0			5,5'-Dithiobis(2-nitrobenzoate) | Diisopropylfluorophosphate | Formate | Glyoxylate | Iodoacetate | Iodosobenzoate | p-Chloromercuribenzoate | Phosphoglycolate * Mg2+ complex | p-mercuribenzoic acid
WBGene00003061	lpd-5	nadh dehydrogenase (ubiquinone) fe-s protein 4	a	a	a	a		r	s	52.43
WBGene00011527	cchl-1	cyctochrome c1 heme lyase	a	a	a	a		r	s	6.09			Deuterohemin | Hemin | N-ethylmaleimide
WBGene00003954	pcm-1	L-isoaspartyl/D-aspartyl methyltransferase	a	a	a	a		r	r	2.37			5'-Deoxy-5'-methylthioadenosine
WBGene00001167	eft-2	elongation factor Tu family (contains ATP/GTP binding P-loop)	a	a	a	a		s		105.17			Leu-Gly-Asn repeat-enriched protein | pertussis toxin | phosducin | 5'-p-fluorosulfonylbenzoylguanosine | N-(2-chlorobenzyl)-N-[[(4-methylphenyl)sulfonyl]carbamoyl]-L-alanine | p21 activated kinase | Adenyl-5'-yl imidodiphosphate | Chloramphenicol | dihydrostreptomycin | EF-G GTPase inhibitor | enacylotoxin IIa | Fusidic acid | GDP gamma-S | GE2270A | GTPgammaS | guanyl-5'-yl imidodiphosphate | g…
WBGene00002191	kin-3	casein kinase II alpha, catalytic subunit	a	a	a	a		s		94.99	IPR001245 Tyrosine protein kinase; IPR002290 Serine/threonine protein kinase
WBGene00020636	T20H4.5	mitochondrial complex I 23K chain	a		a	a		r		72.99
WBGene00009992	F53F4.10	NADH-ubiquinone dehydrogenase 24 KD subunit	a	a	a	a		r		67.66
WBGene00020417	nuo-2	NADH-ubiquinone oxidoredutase 30 kd subunit	a	a	a	a		r		66.55			1-Geranyl-2-methylbenzimidazole | (1R)-1-[(2R,2'R,5R,5'R)-5'-[(1R)-1-hydroxy-5-propyloctyl]octahydro-2,2'-bifuran-5-yl]-5-propylnonan-1-ol | (1R)-1-[(2R,2'R,5R,5'R)-5'-[(1R)-1-hydroxyethyl]octahydro-2,2'-bifuran-5-yl]undecan-1-ol | (1R)-1-[(2R,2'R,5R,5'R)-5'-[(1R)-1-hydroxyheptyl]octahydro-2,2'-bifuran-5-yl]pentadecan-1-ol | (1R)-1-[(2R,2'R,5R,5'R)-5'-[(1R)-1-hydroxyheptyl]octahydro-2,2'-bifuran-…
WBGene00000833	cts-1	citrate synthase	a	a		a		r		64.01			5,5'-Dithiobis(2-nitrobenzoate) | Acetyl-CoA | Citrate | Dithionitrobenzoate | Fluoroacetyl-CoA | Guanidinium chloride | Iodoacetamide | Lauroyl-CoA | Maleate | N-ethylmaleimide | p-Chloromercuribenzoate | p-Hydroxymercuribenzoate | Tartrate
WBGene00021562	nuo-5	NADH-ubiquinone reductase	a	a	a	a		s		60.18			1-Geranyl-2-methylbenzimidazole | (1R)-1-[(2R,2'R,5R,5'R)-5'-[(1R)-1-hydroxy-5-propyloctyl]octahydro-2,2'-bifuran-5-yl]-5-propylnonan-1-ol | (1R)-1-[(2R,2'R,5R,5'R)-5'-[(1R)-1-hydroxyethyl]octahydro-2,2'-bifuran-5-yl]undecan-1-ol | (1R)-1-[(2R,2'R,5R,5'R)-5'-[(1R)-1-hydroxyheptyl]octahydro-2,2'-bifuran-5-yl]pentadecan-1-ol | (1R)-1-[(2R,2'R,5R,5'R)-5'-[(1R)-1-hydroxyheptyl]octahydro-2,2'-bifuran-…
WBGene00008311	rskn-2	ribosomal protein S6 kinase/ RSK-p90 kinase homolog	a	a		a		s		59.89	IPR001245 Tyrosine protein kinase; IPR002290 Serine/threonine protein kinase
WBGene00013094	Y51H1a.3	NADH:ubiquinone oxidoreductase	a	a	a	a		r		59.27			2,6-dichlorophenol indophenol | 3-pyridine aldehyde NADH | Acrinol | Atebrin | diphenylene iodinium chloride | Ferricyanide | Ferrocyanide | NEM | nicotinic acid amide | PCMB | p-Hydroxymercuribenzoate | p-Hydroxymercuriphenyl sulfonate | Riboflavin | SCN+ | Sodium arsenite | Sodium azide | 1-Geranyl-2-methylbenzimidazole | (1R)-1-[(2R,2'R,5R,5'R)-5'-[(1R)-1-hydroxy-5-propyloctyl]octahydro-2,2'-b…
WBGene00011884	enol-1	enolase	a	a	a	a		s		49.03			2-fluoro-2-phosphonoacetohydroxamate | 3-hydroxy-2-nitro-1-phosphonopropane | 3-hydroxypropionic acid phosphate | cumene hydroperoxide | D-2,3-dihydroxyisobutyric acid 2-phosphate | D-erythro-2,3-dihydroxybutyric acid 2-phosphate | D-erythro-2,3-dihydroxybutyric acid 3-phosphate | D-lactic acid phosphate | Iodoacetamide | Na2PO3F | NaClO4 | peracetic acid | phosphonoacetohydroxamate | tert-butyl …
WBGene00021800	Y53G8aL.2	NADH:ubiquinone oxidoreductase, NDUFA9/39kDa subunit	a	a	a	a		r		47.88
WBGene00019890	R05F9.6	phosphoglucomutase	a	a		a		r		44.72
WBGene00003225	mev-1	succinate dehydrogenase cytochrome b chain	a	a	a	a		r		41.53			2-thenoyltrifluoracetone | 4-Chloromercuriphenylsulfonate | 5,5'-Dithiobis(2-nitrobenzoate) | Chaotropic reagents | D-Chlorosuccinate | Formate | Glyoxylate | Iodoacetamide | Maleate | Methylene succinate | N-ethylmaleimide | p-Chloromercuribenzoate | Rotenone | sodium fumarate | sodium malonate | tetrachlorobenzoquinone | thiabendazole
WBGene00015125	B0303.3	acetyl-coa acetyltransferase	a	a		a		r		39.24
WBGene00008514	F02a9.4	propionyl-CoA carboxylase	a	a		a		r		34.29	IPR000022 Carboxyl transferase family		2-hydroxyisoquinoline-1,3-dione | poly(IC)
WBGene00002169	isw-1	chromatin remodeling ATPase	a	a	a	a		r		25.94
WBGene00014172	clpp-1	CLPP-like protease	a	a	a	a		r		21.55
WBGene00017125	acdh-12	isovaleryl-CoA dehydrogenase	a	a	a	a		r		21.41			1-Ethyl-3(3-dimethylaminopropyl)-carbodiimide | 2,3-octadienoyl-CoA | 2-Octynoyl-CoA | 3,4-Pentadienoyl-CoA | 3-thiaoctanoyl-CoA | 4-thiaoctanoyl-CoA | Crotonyl-CoA | Diethyldicarbonate | DL-3-Hydroxydecenoyl-CoA | Iodoacetamide | Iodoacetic acid | L-3-hydroxyoctanoyl-CoA | (Methylenecyclopropyl)acetyl-CoA | Methylmercury chloride | Methylmercury iodide | N-ethylmaleimide | oct-4-en-2-ynoyl-CoA |…
WBGene00006600	tph-1	biopterin-dependent aromatic amino acid hydroxylase	a	a		a		s		14.88	IPR001273 Biopterin-dependent aromatic amino-acid hydroxylases		1,10-phenanthroline | 2,2'-Dipyridyl | 3,4-Dihydroxyphenylalanine | 3,4-Dihydroxyphenylethylamine | 3,4-Dihydroxystyrene | 3,4-methylenedioxymethamphetamine | 4-Fluorotryptophan | 5-Fluorotryptophan | 5-Hydroxytryptophan | 6-Fluorotryptophan | (6R)-5,6,7,8-tetrahydrobiopterin | (6R)-L-erytho-5,6,7,8-tetrahydrobiopterin | (7R)-5,6,7,8-tetrahydrobiopterin | 8-Hydroxyquinoline | Aroclor 1254 | D-Dop…
WBGene00003214	mel-32	serine hydroxymethyltransferase	a	a	a	a		r		14.38			1,10-phenanthroline | 2,2'-Dipyridyl | 2-Aminoisobutyrate | 2-Mercaptopropionic acid | 4-chloro-L-threonine | 5,5-Dithiobis(2-nitrobenzoic acid) | allothreonine | aminopterin | beta-Aminoalanine | beta-chloroalanine | beta-trifluoroallothreonine | beta-trifluorothreonine | Bromopyruvate | Carboxymethoxylamine | Chloroacetaldehyde | Cibacron blue F3GA | D-beta-Fluoroalanine | D-Cycloserine | Dichl…
WBGene00012015	T25B9.9	6-phosphogluconate dehydrogenase	a	a		a		s		13.93			2-deoxy-6-phosphono-D-gluconate | [(2R)-2,3-dihydroxypropylsulfanyl]acetic acid benzyl ester | [(2R)-2-acetoxy-3-(bis(benzyloxy)phosphoryloxy)-propane-1-sulfinyl]acetic acid benzyl ester | [(2R)-2-acetoxy-3-(bis(benzyloxy)phosphoryloxy)-propylsulfanyl]acetic acid | [(2R)-2-acetoxy-3-phosphonooxypropane-1-sulfinyl]acetic acid | (2R)-(2-hydroxy-3-phosphonooxypropane-1-sulfinyl)acetic acid | (2R)-[3…
WBGene00006626	tsn-1	human 100 kDa activator protein	a	a		a		r		12.43
WBGene00020107	R151.2	phosphoribosyl pyrophosphate synthetase 1	a	a	a	a		r		11.57	IPR000836 Phosphoribosyl transferase		1,2,3-trihydroxy-4-cyclopentanemethanol-6-phosphate | 1,4,5-trihydroxy-3-cyclopent-2-enemethanol-6-phosphate | 2-Deoxy-D-ribose 5-phosphate | 9-(2-phosphonylmethoxyethoxy)adenine | 9-(2-phosphonylmethoxyethyl)adenine | adenosine 5'-(beta,gamma-imido)-triphosphate | Allopurinol ribonucleotides | alpha,beta-MethyleneATP | DL-1,4-Anhydroribitol 5-phosphate | IDP
WBGene00000081	ads-1	alkyl-dihydroxyacetonephosphate synthase	a	a		a		r		9.84
WBGene00007684	C18E9.4	NADH dehydrogenase (ubiquinone) complex (complex I) subunit	a	a	a	a		r		8.14			2,6-dichlorophenol indophenol | 3-pyridine aldehyde NADH | Acrinol | Atebrin | diphenylene iodinium chloride | Ferricyanide | Ferrocyanide | NEM | nicotinic acid amide | PCMB | p-Hydroxymercuribenzoate | p-Hydroxymercuriphenyl sulfonate | Riboflavin | SCN+ | Sodium arsenite | Sodium azide | 1-Geranyl-2-methylbenzimidazole | (1R)-1-[(2R,2'R,5R,5'R)-5'-[(1R)-1-hydroxy-5-propyloctyl]octahydro-2,2'-b…
WBGene00002219	klp-7	kinesin, kinesin-13 (MCAK/KIF-2) family, isoform a	a	a		a		r		6.97
WBGene00008239	fshr-1	steroid hormone receptor	a			a		r		5.83202	IPR000276 Rhodopsin-like GPCR superfamily		Adenyl-5'-yl imidodiphosphate | Chloramphenicol | dihydrostreptomycin | EF-G GTPase inhibitor | enacylotoxin IIa | Fusidic acid | GDP gamma-S | GE2270A | GTPgammaS | guanyl-5'-yl imidodiphosphate | guanyl-5'yl-imidodiphosphate | guanyl-5'-yl imidotriphosphate | hygromycin A | neamine | neomycin B | N-ethylmaleimide | P3-1-(2-nitro)phenylethylguanosine 5'-O-triphosphate | pulvomycin | Ribostamycin…
WBGene00007001	tufm-2	elongation factor Tu	a	a		r		s		4.96			Leu-Gly-Asn repeat-enriched protein | pertussis toxin | phosducin | 5'-p-fluorosulfonylbenzoylguanosine | N-(2-chlorobenzyl)-N-[[(4-methylphenyl)sulfonyl]carbamoyl]-L-alanine | p21 activated kinase | Adenyl-5'-yl imidodiphosphate | Chloramphenicol | dihydrostreptomycin | EF-G GTPase inhibitor | enacylotoxin IIa | Fusidic acid | GDP gamma-S | GE2270A | GTPgammaS | guanyl-5'-yl imidodiphosphate | g…
WBGene00002215	klc-2	kinesin light chain	a	a		a		r		4.38
WBGene00001509	fzo-1	mitofusin 1 GTPase, involved in mitochondrila biogenesis	a	a		a		r		4.22			Leu-Gly-Asn repeat-enriched protein | pertussis toxin | phosducin | 5'-p-fluorosulfonylbenzoylguanosine | N-(2-chlorobenzyl)-N-[[(4-methylphenyl)sulfonyl]carbamoyl]-L-alanine | p21 activated kinase | Adenyl-5'-yl imidodiphosphate | Chloramphenicol | dihydrostreptomycin | EF-G GTPase inhibitor | enacylotoxin IIa | Fusidic acid | GDP gamma-S | GE2270A | GTPgammaS | guanyl-5'-yl imidodiphosphate | g…
WBGene00001008	dlk-1	mitogen-activated protein kinase kinase kinase	a	a	a	a		r		3.97	IPR001245 Tyrosine protein kinase; IPR002290 Serine/threonine protein kinase
WBGene00012550	Y37D8a.10	signal peptidase complex, subunit SPC25	a	a	a	a		s		3.94
WBGene00002192	kin-4	serine/threonine kinase	a	a		a		r		2.76	IPR001245 Tyrosine protein kinase; IPR002290 Serine/threonine protein kinase
WBGene00020139	T01B11.2	aminotransferase	a	a	a	a		r		2.32
WBGene00002497	let-268	procollagen-lysine,2-oxoglutarate 5-dioxygenase precusor	a	a		a		r		1.16			Adrenochrome | Catechol | Dehydroascorbate | DL-Serine 2-[(2,3,4-trihydroxyphenyl)methyl]hydrazide | Dopamine | Ephedrine | Epinephrine | Homogentisic acid | Hydroxylysine-rich peptides | Iodoacetamide | malaoxon | malathion | minoxidil | N-ethylmaleimide | Nitroblue tetrazolium | Norepinephrine | p-Chloromercuribenzoate | Phenylephedrine | p-Mercuribenzoate | Pyridine 2,4-dicarboxylate | Pyridin…
WBGene00000874	cyk-3	ubiquitin conjugating enzyme; recoverin subfamily of EF-hand calcium binding protein	a	a		a		r		0.98			aldehyde product of fatty acid peroxidation | Dipicolinic acid | EGTA | Glycine methyl ester | Hydroxylamine | Iodoacetamide | isatin O-acyl oximes | J series prostaglandins | NEM | N-ethylmaleimide | nitrilo-triacetate | Sodium borohydride
WBGene00003253	mig-22	abnormal cell MIGration	a	a		a		r		0.88
WBGene00019245	H27M09.1	helicase	a	a		a		s		0.74
WBGene00007287	gck-4	germinal center kinase family	a	a		a		r		0	IPR001245 Tyrosine protein kinase; IPR002290 Serine/threonine protein kinase
WBGene00010562	cdc-48.3	AAA ATPase	a	a		r		r		0			1-beta-D-ribofuranosyl-1,2,4-triazole-3-carboxamide-5'-triphosphate | 1-beta-D-ribofuranosyl-1H-benzotriazole | 1-beta-D-ribofuranosyl-4,5,6,7-tetrabromo-1H-benzotriazole | 1-beta-D-ribofuranosyl-4,5,6,7-tetramethyl-1H-benzotriazole | 1-beta-D-ribofuranosyl-4,7-dibromo-1H-benzotriazole | 1-chloroethyl-4,5,6,7-tetrabromo-1H-benzotriazole | 1-ethyl-4,5,6,7-tetrabromo-1H-benzotriazole | 1-hydroxyeth…
WBGene00000994	dic-1	ortholog of Drosophila CG3125 and human DEAD/H BOX 26 (DDX26, DICE-1; OMIM:604331; nuclear protein, lost or downregulated in nonsmall cell lung carcinomas)	a	a		a		s		0
WBGene00009305	F32a7.4	mitochondrial/chloroplast ribosome small subunit component	a	a		a		s		0
WBGene00010794	LLC1.3	dihydrolipoamide dehydrogenase	a	a	a	a	r	r	a	61.6			10-(2-dimethylaminopropyl)-dibenzothiazine cation radical | 10-(2-methyl,3-dimethylaminopropyl)-dibenzothiazine cation radical | 10-(3-dimethylaminopropyl)-dibenzothiazine cation radical | 1,3-bis(2-chloroethyl)-1-nitrourea | 2-amino-4-hydroxy-6,7-dimethyl-5,6,7,8-tetrahydropteridine hydrochloride | 2-amino-4-hydroxy-6,7-dimethyl-7,8-dihydropteridine | 2-amino-4-hydroxy-6-methyl-7,8-dihydropterid…
WBGene00000794	crn-1	endonuclease	a	a		a	r	r	a	47.78
WBGene00006619	try-1	plasminogen	a	a	a	a			s	44.88	IPR001254 Serine proteases; trypsin family
WBGene00001503	fum-1	fumarase	a	a	a	a	r		a	35.97			2-hydroxy-3-nitropropionate | (2R,3R)-Tartrate | 4-bromocrotonate | ammonium persulfate | bromofumarate | chlorofumarate | cis-aconitate | citraconate | (-)-citramalate | Citrate | citrylpolymethylenediamine | Cyanate | dimethylfumarate | DL-3-phenyllactate | D-Tartrate | Iodoacetamide | Iodoacetate | iodofumarate | Isocitrate | L-Tartrate | L-threo-hydroxyaspartate | Mesaconate | mesotartaric ac…
WBGene00002583	let-363	DNA-dependent protein kinase, orthologous to S. cerevisiae Tor1p and Tor2p and human FRAP1	a	a		a		s	a	33.57	IPR000403 Phosphatidylinositol 3- and 4-kinase		1-O-octadecyl-2-O-methyl-rac-3-glycerophospho-myo-inositol | 1-O-octadecyl-2-O-methyl-rac-glycero-3-phosphocholine | (+/-)-2-[hydroxy[tetrahydro-2-(octadecyloxy)methylfuran-2-yl]methoxyl]phosphinyloxy-N,N,N-trimethylethaniminium hydroxide | 2-morpholin-4-yl-3-phenylchromen-4-one | 2-morpholin-4-yl-3-propylchromen-4-one | 3-benzyl-2-morpholin-4-yl-chromen-4-one | 3-butyl-2-morpholin-4-yl-chromen-4…
WBGene00012144	T28H10.3	vacuolar processing enzyme like	a	a	a	a			r	28.38
WBGene00008641	pch-2	ATP binding protein	a	a		a	r	r	a	28.18			1-beta-D-ribofuranosyl-1,2,4-triazole-3-carboxamide-5'-triphosphate | 1-beta-D-ribofuranosyl-1H-benzotriazole | 1-beta-D-ribofuranosyl-4,5,6,7-tetrabromo-1H-benzotriazole | 1-beta-D-ribofuranosyl-4,5,6,7-tetramethyl-1H-benzotriazole | 1-beta-D-ribofuranosyl-4,7-dibromo-1H-benzotriazole | 1-chloroethyl-4,5,6,7-tetrabromo-1H-benzotriazole | 1-ethyl-4,5,6,7-tetrabromo-1H-benzotriazole | 1-hydroxyeth…
WBGene00003931	pat-4	integrin-linked kinase	a	a		a		r	a	21.59	IPR001245 Tyrosine protein kinase; IPR002290 Serine/threonine protein kinase
WBGene00003130	map-2	methionine aminopeptidase	a	a	a	a	r	r	a	13.98	IPR000994 Metallopeptidase; family M24
WBGene00006465	tag-114	protein farnesyltransferase beta subunit	a	a		a	r	r	a	11.93	IPR001330 Prenyltransferase and squalene oxidase repeats
WBGene00006568	thk-1	thymidine kinase	a		a	a			a	7.94	IPR001267 Thymidine kinase; cellular-type		1-[2,3-dihydroxy-4-(trityloxy)butyl]-5-methylpyrimidine-2,4(1H,3H)-dione | 1-[(2Z)-4-(4-benzylpiperazin-1-yl)but-2-en-1-yl]-5-methylpyrimidine-2,4(1H,3H)-dione | 1-[(2Z)-4-(benzylamino)but-2-en-1-yl]-5-methylpyrimidine-2,4(1H,3H)-dione | 1-[(2Z)-4-(benzyloxy)but-2-en-1-yl]-5-methylpyrimidine-2,4(1H,3H)-dione | 1-[(2Z)-4-(dibenzylamino)but-2-en-1-yl]-5-methylpyrimidine-2,4(1H,3H)-dione | 1-[(2Z)-4…
WBGene00007836	C31C9.2	D-3-Phosphoglycerate dehydrogenase	a	a	a	a		r	a	5.49
WBGene00006724	ubh-4	thiolesterase	a	a	a	a			s	4.35			aldehyde product of fatty acid peroxidation | Dipicolinic acid | EGTA | Glycine methyl ester | Hydroxylamine | Iodoacetamide | isatin O-acyl oximes | J series prostaglandins | NEM | N-ethylmaleimide | nitrilo-triacetate | Sodium borohydride
WBGene00010809	M01F1.3	lipoic acid synthase	a	a	a	a	r	r	a	1.99
WBGene00010847	M04B2.4	oxidoreductase	a	a		a			s	0.91
WBGene00005022	sqv-4	UDP-glucose dehydrogenase	a	a		a		r	a	0.89
WBGene00006599	tpa-1	protein kinase C	a	a	a	a				151.97	IPR001245 Tyrosine protein kinase; IPR002290 Serine/threonine protein kinase		1,1'-(1,10-decanediyl)bis[1-amino isoquinolinium] diiodide | 1,1'-(1,10-decanediyl)bis[2-amino-1-methylbenzimidazolium] diiodide | 1,1'-(1,10-decanediyl)bis[2-methylbenzothiazolium] diiodide | 1,1'-(1,10-decanediyl)bis[2-methylbenzoxazolium] diiodide | 1,1'-(1,10-decanediyl)bis[2-methylquinolinium] diiodide | 1,1'-(1,10-decanediyl)bis[4-amino-2-methyl quinolinium] diiodide | 1,1'-(1,10-decanediyl…
WBGene00009664	F43G9.1	isocitrate dehydrogenase	a	a	a	a				67.85			2-Hydroxyethylamine-N,N-diacetate | 2-Oxopropane-1,1,3-tricarboxylate | beta-mercapto-alpha-ketoglutarate | Chicago sky blue | Citrate | Congo red | D,L-hibiscusate | D,L-threo-alpha-methylisocitrate | D-Tartrate | EGTA | Fluorescein | Fluorocitrate | Gamma-aminobutyric acid | Glyoxylate | Homocitrate | L-garciniate | L-hibiscusate | L-Tartrate | Maleate | Molybdate | Nitrilotriacetate | p-Hydrox…
WBGene00012376	nduf-7	NADH-ubiquinone oxidoreductase 20 KD subunit	a	a	a	a				59.84			1-Geranyl-2-methylbenzimidazole | (1R)-1-[(2R,2'R,5R,5'R)-5'-[(1R)-1-hydroxy-5-propyloctyl]octahydro-2,2'-bifuran-5-yl]-5-propylnonan-1-ol | (1R)-1-[(2R,2'R,5R,5'R)-5'-[(1R)-1-hydroxyethyl]octahydro-2,2'-bifuran-5-yl]undecan-1-ol | (1R)-1-[(2R,2'R,5R,5'R)-5'-[(1R)-1-hydroxyheptyl]octahydro-2,2'-bifuran-5-yl]pentadecan-1-ol | (1R)-1-[(2R,2'R,5R,5'R)-5'-[(1R)-1-hydroxyheptyl]octahydro-2,2'-bifuran-…
WBGene00003831	nuo-1	NADH-ubiquinone oxidoreductase	a	a	a	a				55.78			1-Geranyl-2-methylbenzimidazole | (1R)-1-[(2R,2'R,5R,5'R)-5'-[(1R)-1-hydroxy-5-propyloctyl]octahydro-2,2'-bifuran-5-yl]-5-propylnonan-1-ol | (1R)-1-[(2R,2'R,5R,5'R)-5'-[(1R)-1-hydroxyethyl]octahydro-2,2'-bifuran-5-yl]undecan-1-ol | (1R)-1-[(2R,2'R,5R,5'R)-5'-[(1R)-1-hydroxyheptyl]octahydro-2,2'-bifuran-5-yl]pentadecan-1-ol | (1R)-1-[(2R,2'R,5R,5'R)-5'-[(1R)-1-hydroxyheptyl]octahydro-2,2'-bifuran-…
WBGene00018963	ucr-1	mitochondrial processing protease enhancing protein	a	a	a	r				46.66	IPR001431 Insulinase family
WBGene00012354	W09C5.8	cytochrome c oxidase, subunit IV/COX5b	a	a	a	a				33.75			amyloid beta | amyloid beta1-42 | Azide | Cyanide | Dicyclohexylcarbodiimide | Ethylene glycol | Ferricytochrome c | Lithium diiodosalicylate | NH2OH | N,N-Dimethyllauryl amine oxide | peroxynitrite | poly-L-lysine | Salicyl aldoxime | Sodium deoxycholate | Theophylline | Triton X-100 | Tween 20 | Tween 80
WBGene00008780	F14B4.2	hexokinase	a	a	a	a				30.18			1,5-Anhydro-D-glucitol 6-phosphate | 1,5-anhydroglucitol-6-phosphate | 2-Deoxy-D-glucose | (2-pyridin-4-ylethane-1,1-diyl)bis(phosphonic acid) | [[(3-bromophenyl)amino]methylene]bis(phosphonic acid) | 5,5'-dithiobis-(2-nitrobenzoic acid) | 5-thio-D-glucose | [[(9-ethyl-9H-carbazol-3-yl)amino]methylene]bis(phosphonic acid) | Arsenate | Cardiolipin | Cibacron blue | Citrate | Cr(III)-ATP | D-Glucos…
WBGene00008506	F01G10.1	transketolase	a	a	a	a				29.85
WBGene00019885	R05D8.7	reductases with broad range of substrate specificities	a	a		r				18.8	IPR002198 Short-chain dehydrogenase/reductase		4-Trifluoromethyl-2,3-dihydro-2,3-dihydroxybenzoate | cis-2-hydroxy-3-cyclohexen-1-carboxylate | cis-2-hydroxycyclohexane-1-carboxylate | trans-2-hydroxycyclohexane-1-carboxylate
WBGene00020089	R119.3	dehydrogenase	a		a	r				14.58	IPR002198 Short-chain dehydrogenase/reductase		4-Trifluoromethyl-2,3-dihydro-2,3-dihydroxybenzoate | cis-2-hydroxy-3-cyclohexen-1-carboxylate | cis-2-hydroxycyclohexane-1-carboxylate | trans-2-hydroxycyclohexane-1-carboxylate
WBGene00001566	acdh-13	acyl-CoA dehydrogenase	a	a		r				14.06
WBGene00021952	vha-19	V0 subunit of V-ATPase	a	a	a	r				13.53			AMP-PNP | Aurovertin | Azide | Efrapeptin | guanidine | NEM | N,N‘-dicyclohexylcarbodiimide | N,N'-Dicyclohexylcarbodiimide | Oligomycin | SCN- | Tetranitromethane | Trialkyltin derivatives | tributyltin | Venturicidin
WBGene00006518	tag-173	2-oxoisovalerate dehydrogenase	a	a	a	a				13.01
WBGene00019001	F57B10.3	phosphoglycerate mutase	a	a	a	r				8.78			1,10-phenanthroline | 1-benzyl 4-[(3R,4R,6R)-6-[1-(hex-5-ynoyloxy)-1-methylethyl]-1-oxaspiro[2.5]oct-4-yl] (2R)-2-(2,3-dihydro-1H-indol-3-ylmethyl)butanedioate | 2,3-Butanedione | 8-Hydroxyquinoline 5-sulfonic acid | benzene-1,2,3-tricarboxylate | benzene-1,2,4,5-tetracarboxylate | benzene-1,2,4-tricarboxylate | benzene-1,3,5-tricarboxylate | benzene hexacarboxylate | Diethyldicarbonate | Diethyl…
WBGene00001177	egl-8	phospholipase	a	a		a				7.43	IPR001192 Phosphoinositide-specificphospholipase C		1,2-bis(2-aminophenoxy)ethane N,N,N',N'-tetraacetic acid | (1 -[6-[[17-beta-3-methoxyestra-1,3,5(10)-trien-17-yl]amino] hexyl]-1H-pyrrole-2,5-dione) | 1-(6-((17beta-3-methoxyestra-1,3,5(10)-trien-17-yl)amino)hexyl)-1H-pyrrole-2,5-dione | 1-O-octadecyl-2-O-methyl-rac-glycero-3-phosphocholine | 48/80 | aggregated amyloid beta protein | anionic amphipathic substances | Cholic acid | compund 48/80 | …
WBGene00012166	W01a8.4	mitochondrial NADH dehydrogenase (ubiquinone) complex (complex I) subunit	a	a	a	r				6.23			1-Geranyl-2-methylbenzimidazole | (1R)-1-[(2R,2'R,5R,5'R)-5'-[(1R)-1-hydroxy-5-propyloctyl]octahydro-2,2'-bifuran-5-yl]-5-propylnonan-1-ol | (1R)-1-[(2R,2'R,5R,5'R)-5'-[(1R)-1-hydroxyethyl]octahydro-2,2'-bifuran-5-yl]undecan-1-ol | (1R)-1-[(2R,2'R,5R,5'R)-5'-[(1R)-1-hydroxyheptyl]octahydro-2,2'-bifuran-5-yl]pentadecan-1-ol | (1R)-1-[(2R,2'R,5R,5'R)-5'-[(1R)-1-hydroxyheptyl]octahydro-2,2'-bifuran-…
WBGene00004020	pho-1	intestinal acid phosphatase	a	a	a	r				5.55			1,10-phenanthroline | 1,2-dimethyl-3-hydroxypyrid-4-one | 2,2'-Dipyridine | 2,2'-Dipyridyl | 2-Amino-2-methyl-1,3-propanediol | 2-amino-2-methyl-1-propanol | 2-hydroyxy-5-nitrobenzyl bromide | 4'-O-(2-fluoromalonyl)-L-tyrosine-containing peptides | 4'-O-(2-malonyl)-L-tyrosine-containing peptides | 5,5'-dithio-2,2' dinitro-dibenzoate | Acetylacetone | alaninol | Alloxan | Ammonium molybdate | Arse…
WBGene00016356	C33F10.8	protein tyrosine phosphatase	a	a		r				4.8	IPR000387 Tyrosine protein phosphatases		1,3-difluoro-2-((E)-2-nitrov inyl)benzene | 16alphaH,17-isovaleryloxy-ent-kauran-19-oic acid | ((1E)-2-nitroprop-1-en-1-yl)benzene | 1-ethyl-6-methyl-3-phenyl-1H-pyrimido(5,4-e)(1,2,4)triazine-5,7-dione | 1-methoxy-4-((E)-2-nitrovinyl)benzene | 1-methyl-4-((E)-2-nitrovinyl)benzene | 1-p-Bromotetramisole oxalate | 2-(2,5-dimethyl-1H-pyrrol-1-yl)-5-hydroxybenzoic acid | 2,2-dioxo-2,3-dihydro-2-OMEG…
WBGene00011803	T16G12.1	aminopeptidase	a	a		r				4.6
WBGene00015116	B0286.3	saicar synthetase/air carboxlyase	a	a	a	a				3.43			4-Nitro-5-aminoimidazole ribonucleotide | 5-Amino-1(5'-phospho-beta-D-ribofuranosyl)-4-nitroimidazole | adenosine 5'-(beta,gamma-imido)triphosphate | Maleate | PCMB
WBGene00003907	paf-2	PAF-acetylhydrolase	a	a		a				3.26			1-Alkyl-2,3-diacetyl-sn-glycerol | 1-Hexadecyl-2-acetyl-sn-glycero-3-phosphoethanolamine | 1-O-alkyl-2-acetyl-sn-glycero-3-phosphodimethylethanolamine | 1-O-alkyl-2-acetyl-sn-glycero-3-phosphoethanolamine | 1-O-alkyl-2-acetyl-sn-glycero-3-phosphomonomethylethanolamine | 1-O-alkyl-2-propionyl-sn-glycero-3-phosphocholine | 1-O-hexadecanoyl-sn-glycero-3-phosphocholine | 1-O-hexadecyl-2-acetyl-rac-gl…
WBGene00009161	F26E4.6	cytochrome c oxidase	a	a	a	r				3.12			amyloid beta | amyloid beta1-42 | Azide | Cyanide | Dicyclohexylcarbodiimide | Ethylene glycol | Ferricytochrome c | Lithium diiodosalicylate | NH2OH | N,N-Dimethyllauryl amine oxide | peroxynitrite | poly-L-lysine | Salicyl aldoxime | Sodium deoxycholate | Theophylline | Triton X-100 | Tween 20 | Tween 80
WBGene00003816	nrs-2	asparagine synthetase	a	a		r				2.53			1-methyl-4-(1-methylethyl)-7-oxabicyclo[2.2.1]heptane | 2,3-Dicarboxypyridine | 2-Amino-2-carboxy-L-ethanesulfonamide | 2-Amino-4-arsonophenol hydrochloride | 2-Carboxypyridine | 2-Hydroxyethyl-L-Gln | 3,4-Dicarboxypyridine | 3,5-Dicarboxypyridine | 5-Bromo-4-oxo-L-norvaline | 5-Chloro-4-oxo-L-norvaline | 5-Diazo-4-oxo-L-norvaline | 5'-O-[p-(Fluorosulfonyl)benzoyl]adenosine | 6-Diazo-5-oxo-L-norl…
WBGene00020149	T01D1.4	uncharacterized conserved protein, contains double-stranded beta-helix domain	a	a	a	r				1.9
WBGene00017746	F23F1.5	m3G-cap-specific nuclear import receptor (Snurportin1)	a	a		a				1.59			4',6-Diamidino-2-phenylindole | (7R,9R)-Idarubicin | 9-beta-D-Arabinofuranosyl-2-fluoroadenine triphosphate | Actinomycin | Aleuritolic acid | AMPPNP | Anthracycline derivatives | Arabinosyl-2-fluoro-ATP | ATPalphaS | Chelerythrine chloride | Distamycin | Doxorubicin | Fagaronine chloride | Fulvoplumierin | Morin | Myricetin | NEM | Nitidine chloride | Oleanolic acid | p-Chloromercuribenzoate | P…
WBGene00000788	cpz-1	cysteine proteinase	a	a	a	a				0.97	IPR000169 Eukaryotic thiol (cysteine) protease; active site
WBGene00022169	Y71H2aM.4	NADH:ubiquinone oxidoreductase, NDUFC2/B14.5B subunit	a	a	a	r				0			1-Geranyl-2-methylbenzimidazole | (1R)-1-[(2R,2'R,5R,5'R)-5'-[(1R)-1-hydroxy-5-propyloctyl]octahydro-2,2'-bifuran-5-yl]-5-propylnonan-1-ol | (1R)-1-[(2R,2'R,5R,5'R)-5'-[(1R)-1-hydroxyethyl]octahydro-2,2'-bifuran-5-yl]undecan-1-ol | (1R)-1-[(2R,2'R,5R,5'R)-5'-[(1R)-1-hydroxyheptyl]octahydro-2,2'-bifuran-5-yl]pentadecan-1-ol | (1R)-1-[(2R,2'R,5R,5'R)-5'-[(1R)-1-hydroxyheptyl]octahydro-2,2'-bifuran-…
WBGene00006592	dpy-31	zinc metalloprotease	a	a		r				0
WBGene00012469	Y17G7B.18	predicted methyltransferase	a	a		a				0
WBGene00019465	acl-14	acyltransferase-like	a	a		a				0
